# Supplementary material for: Assembly of a heptameric STRIPAK complex is required for coordination of light-dependent multicellular fungal development with secondary metabolism in Aspergillus nidulans
Source: PLoS Genet. 2019 Mar 18;15(3):e1008053. doi: 10.1371/journal.pgen.1008053 (PMC6438568; doi:10.1371/journal.pgen.1008053)
Supplement: S1 Table — (XLSX) [file pgen.1008053.s007.xlsx]

## Sheet: Sheet1
S1 Table. Proteins interacting with StrA during vegetative growth (24 h) at 37 C
Accession	Score	Coverage	# Proteins	# Unique Peptides	# Peptides	# PSMs	# AAs	MW [kDa]	calc. pI
AN8071 (StrA)	228.034	56.87	1	29	29	49	823	89.1229	6.60986
AN6611 (SipC)	145.797	46.19	1	29	29	35	1063	118.665	5.0083
AN4085 (SipF)	134.218	51.79	1	25	25	32	616	68.9839	4.80518
AN4632 (SipD)	87.8618	33.91	1	17	17	23	746	80.7407	7.79639
AN6190 (SipA)	75.4334	41.7	1	12	12	18	482	52.7486	4.71631
AN1010 (SipB)	73.6431	29.28	1	11	11	19	444	49.0448	5.33838
AN0164 (SipE) (PpgA)	71.6675	60	1	14	14	18	320	36.2619	5.31299
AN7049	57.6362	22.48	1	15	15	16	1001	111.498	5.97314
AN2442	49.0032	18.05	1	14	14	15	953	105.75	6.58057
AN4470	28.5565	22.37	1	9	9	9	514	55.9634	7.47412
AN4695	20.8954	44.07	1	6	6	7	177	19.7363	7.43018
AN11008	8.29154	9.32	1	3	3	3	483	52.9919	8.74854
AN6082	6.49956	29.25	1	2	2	2	106	11.382	9.83252
AN6701	4.76035	7.29	1	1	1	1	247	26.3704	9.39307
AN0310	4.34117	3.18	1	1	1	1	535	59.3457	4.61475
AN6731	4.15031	3.74	1	1	1	1	455	51.6474	9.01221
AN7278	4.05907	4.33	1	1	2	3	508	57.2093	5.63037
AN0214	3.44354	1.64	1	1	1	1	976	108.222	5.46533
AN2037	3.40228	5.95	1	1	1	1	336	36.2865	6.7124
AN5823	3.34456	5.22	1	1	1	1	498	56.5267	7.84033
AN7579	3.17576	7.55	1	1	1	1	278	29.5558	5.18604
AN12491	2.93828	4.89	1	1	1	1	266	28.1257	10.1401
AN10681	2.74537	13.93	1	2	2	2	122	13.9276	10.3452
AN4202	2.36548	3.96	1	1	1	1	202	22.9556	10.6968
AN6732	2.3606	7.27	2	1	1	1	110	12.136	4.70361
AN4936	2.20102	0.9	1	1	1	1	780	88.587	7.91357
AN8357	2.04941	1.15	1	1	1	1	694	79.1848	6.59521
AN5802	1.8661	4.61	1	1	1	1	217	26.4968	9.40771
AN1452	1.76962	2.5	1	1	1	1	520	56.176	9.49561
AN4302	1.64298	2.56	1	1	1	1	313	33.7513	8.52881
AN5931	1.61972	1.78	1	1	1	1	563	60.8745	9.23193
AN5217	0	2.88	1	1	1	1	347	39.2507	5.68115
AN1675	0	2.23	1	1	1	1	628	67.4838	4.51318
AN1072	0	9.2	1	1	1	1	261	28.4284	6.80029
