# Supplementary material for: Assembly of a heptameric STRIPAK complex is required for coordination of light-dependent multicellular fungal development with secondary metabolism in Aspergillus nidulans
Source: PLoS Genet. 2019 Mar 18;15(3):e1008053. doi: 10.1371/journal.pgen.1008053 (PMC6438568; doi:10.1371/journal.pgen.1008053)
Supplement: S2 Table — (XLSX) [file pgen.1008053.s008.xlsx]

## Sheet: Sheet1
S2 Table. Proteins interacting with StrA during asexual growth under light (6h) at 37 C
Accession	Score	Coverage	# Proteins	# Unique Peptides	# Peptides	# PSMs	# AAs	MW [kDa]	calc. pI
AN8071 (StrA) TAP	204.339	58.44	1	35	35	54	823	89.1229	6.60986
AN6190 (SipA)	72.843	42.95	1	14	14	19	482	52.7486	4.71631
AN6611 (SipC)	63.502	24.84	1	18	18	20	1063	118.665	5.0083
AN1010 (SipB)	56.067	35.36	1	15	15	20	444	49.0448	5.33838
AN4632 (SipD)	50.2584	23.19	1	17	17	22	746	80.7407	7.79639
AN4085 (SipF)	32.5739	18.99	1	12	12	12	616	68.9839	4.80518
AN0164 (SipE) (PpgA)	30.1608	29.06	1	8	8	10	320	36.2619	5.31299
AN7049	28.7935	12.99	1	9	9	12	1001	111.498	5.97314
AN6632	3.06142	23.53	1	1	1	1	68	7.7062	10.7554
AN5715	0	10.08	1	1	1	1	119	13.4712	10.8726
