# Supplementary material for: Assembly of a heptameric STRIPAK complex is required for coordination of light-dependent multicellular fungal development with secondary metabolism in Aspergillus nidulans
Source: PLoS Genet. 2019 Mar 18;15(3):e1008053. doi: 10.1371/journal.pgen.1008053 (PMC6438568; doi:10.1371/journal.pgen.1008053)
Supplement: S3 Table — (XLSX) [file pgen.1008053.s009.xlsx]

## Sheet: Sheet1
S3 Table. Proteins interacting with StrA during asexual growth under light (24h) at 37 C
Accession	Score	Coverage	# Proteins	# Unique Peptides	# Peptides	# PSMs	# AAs	MW [kDa]	calc. pI
AN8071 (StrA) TAP	159.868	54.19	1	28	28	53	823	89.1229	6.60986
AN6190 (SipA)	44.6928	50.21	1	12	12	15	482	52.7486	4.71631
AN1010 (SipB)	20.68	25.68	1	8	8	10	444	49.0448	5.33838
AN6611 (SipC)	17.2601	7.71	1	4	4	5	1063	118.665	5.0083
AN4632 (SipD)	4.73109	12.2	1	5	5	5	746	80.7407	7.79639
AN4695	4.15971	44.63	1	5	5	5	177	19.7363	7.43018
AN0164 (SipE) (PpgA)	2.92398	4.69	1	1	1	1	320	36.2619	5.31299
AN7049	2.01109	1	1	1	1	1	1001	111.498	5.97314
AN7709	0	1.53	1	1	1	1	458	50.5146	7.02002
AN7252 (SteD)*	10.3589	4.86	1	1	1	2	494	54.3159	5.8208
*SteD is associated with STRIPAK complex during development
