# Supplementary material for: Assembly of a heptameric STRIPAK complex is required for coordination of light-dependent multicellular fungal development with secondary metabolism in Aspergillus nidulans
Source: PLoS Genet. 2019 Mar 18;15(3):e1008053. doi: 10.1371/journal.pgen.1008053 (PMC6438568; doi:10.1371/journal.pgen.1008053)
Supplement: S4 Table — (XLSX) [file pgen.1008053.s010.xlsx]

## Sheet: Sheet1
S4 Table. Proteins interacting with StrA during sexual growth under dark (6h) at 37 C
Accession	Score	Coverage	# Proteins	# Unique Peptides	# Peptides	# PSMs	# AAs	MW [kDa]	calc. pI
AN8071 (StrA) TAP	251.366	54.56	1	37	37	68	823	89.1229	6.60986
AN6190 (SipA)	83.8927	59.34	1	15	15	24	482	52.7486	4.71631
AN1010 (SipB)	64.4215	36.71	1	15	15	21	444	49.0448	5.33838
AN6611 (SipC)	38.1496	19.47	1	12	12	14	1063	118.665	5.0083
AN4632 (SipD)	32.0638	19.84	1	11	11	14	746	80.7407	7.79639
AN4085 (SipF)	29.3826	14.94	1	9	9	10	616	68.9839	4.80518
AN0164 (SipE) (PpgA)	8.64902	12.81	1	3	3	4	320	36.2619	5.31299
AN4695	3.57673	9.04	1	1	1	1	177	19.7363	7.43018
AN7049	2.49423	1	1	1	1	1	1001	111.498	5.97314
AN10550	0	1.51	1	1	1	4	797	87.5296	7.09326
