# Supplementary material for: Assembly of a heptameric STRIPAK complex is required for coordination of light-dependent multicellular fungal development with secondary metabolism in Aspergillus nidulans
Source: PLoS Genet. 2019 Mar 18;15(3):e1008053. doi: 10.1371/journal.pgen.1008053 (PMC6438568; doi:10.1371/journal.pgen.1008053)
Supplement: S5 Table — (XLSX) [file pgen.1008053.s011.xlsx]

## Sheet: Sheet1
S5 Table. Proteins interacting with StrA during sexual growth under dark (24h) at 37 C
Accession	Score	Coverage	# Proteins	# Unique Peptides	# Peptides	# PSMs	# AAs	MW [kDa]	calc. pI
AN8071 (StrA) TAP	130.505	43.99	1	21	21	39	823	89.1229	6.60986
AN6190 (SipA)	63.1063	48.13	1	12	12	21	482	52.7486	4.71631
AN8979	17.0885	39.71	1	7	8	8	350	37.1293	7.69385
AN4695	11.8781	36.72	1	4	4	5	177	19.7363	7.43018
AN7999	4.99631	18.42	1	4	4	4	266	28.978	7.81104
AN3706	4.56641	12.42	1	2	2	2	153	17.6441	9.81787
AN7252 SteD (MAPK complex)	4.35479	4.86	1	1	1	2	494	54.3159	5.8208
AN8403	2.61446	3.21	1	1	1	1	280	28.7195	9.5542
AN10681	2.3787	7.38	1	1	1	1	122	13.9276	10.3452
AN5726	2.26476	1.92	1	1	1	1	730	78.4585	6.37939
AN7268	2.21142	8.98	1	1	1	1	245	25.9226	6.39209
AN9320	2.00787	0.76	1	1	1	1	1054	116.932	5.75732
AN4936	1.78123	0.9	1	1	1	1	780	88.587	7.91357
AN5421	1.60127	3.97	1	2	2	2	580	65.3998	6.04932
AN8161	0	2.85	1	1	1	1	701	78.0611	7.41553
