# Supplementary material for: Assembly of a heptameric STRIPAK complex is required for coordination of light-dependent multicellular fungal development with secondary metabolism in Aspergillus nidulans
Source: PLoS Genet. 2019 Mar 18;15(3):e1008053. doi: 10.1371/journal.pgen.1008053 (PMC6438568; doi:10.1371/journal.pgen.1008053)
Supplement: S6 Table — (XLSX) [file pgen.1008053.s012.xlsx]

## Sheet: Sheet1
S6 Table. Proteins interacting with StrA during sexual growth under dark (48h) at 37 C
Accession	Score	Coverage	# Proteins	# Unique Peptides	# Peptides	# PSMs	# AAs	MW [kDa]	calc. pI
AN8071 (StrA) TAP	56.9084	38.64	1	17	17	20	823	89.1229	6.60986
AN8979	18.0363	28	1	5	6	7	350	37.1293	7.69385
AN4695	15.3193	33.9	1	4	4	5	177	19.7363	7.43018
AN6190 (SipA)	12.8618	12.86	1	5	5	6	482	52.7486	4.71631
AN7999	10.3759	19.92	1	4	4	5	266	28.978	7.81104
AN7252 (SteD)	5.23152	4.86	1	1	1	1	494	54.3159	5.8208
AN7268	2.78422	9.8	1	1	1	1	245	25.9226	6.39209
AN7258	2.77738	8.92	1	1	1	1	269	29.5197	10.0815
AN6314	2.5051	4.24	1	1	1	1	330	36.08	6.26514
AN5421	2.46882	3.79	1	2	2	2	580	65.3998	6.04932
AN5028	2.22766	0.9	1	1	1	1	1117	124.73	6.40479
AN1917	1.99734	4.46	1	1	1	1	314	33.921	10.2134
AN4936	0	0.9	1	1	1	1	780	88.587	7.91357
AN7709	0	1.53	1	1	1	1	458	50.5146	7.02002
