# Supplementary material for: Assembly of a heptameric STRIPAK complex is required for coordination of light-dependent multicellular fungal development with secondary metabolism in Aspergillus nidulans
Source: PLoS Genet. 2019 Mar 18;15(3):e1008053. doi: 10.1371/journal.pgen.1008053 (PMC6438568; doi:10.1371/journal.pgen.1008053)
Supplement: S8 Table — (XLSX) [file pgen.1008053.s014.xlsx]

## Sheet: Sheet1
S8 Table. Proteins interacting with SipA during vegetative growth (24 h) at 37 C
Accession	Score	Coverage	# Proteins	# Unique Peptides	# Peptides	# PSMs	# AAs	MW [kDa]	calc. pI
AN8071 (StrA)	184.58	58.2	1	34	34	48	823	89.1229	6.60986
AN6611 (SipC)	79.9687	34.71	1	22	22	26	1063	118.665	5.0083
AN6010	94.6355	48.05	1	21	21	28	666	72.3279	6.03662
AN2436	77.3979	38.47	1	17	17	25	655	71.5208	8.04541
AN4632 (SipD)	70.2101	31.37	1	17	17	22	746	80.7407	7.79639
AN2435	59.1221	44.33	1	17	17	23	485	52.9516	6.17627
AN6190 (SipA) TAP*	91.6896	56.85	1	16	16	27	482	52.7486	4.71631
AN4085 (SipF)	63.7427	33.12	1	16	16	21	616	68.9839	4.80518
AN7049	55.3636	20.88	1	15	15	19	1001	111.498	5.97314
AN7169	79.5541	50.73	1	13	13	20	410	44.9228	6.43018
AN11008	41.9282	34.78	1	13	13	15	483	52.9919	8.74854
AN1010 (SipB)	62.2462	33.11	1	12	12	18	444	49.0448	5.33838
AN2286	47.1419	52.84	1	11	11	15	352	37.1022	7.04932
AN4794	26.7418	44.06	1	11	11	11	261	29.4206	9.96436
AN4501	35.705	54.79	1	10	11	13	261	29.0976	4.79248
AN1222	24.3174	39.95	1	9	9	9	388	42.1847	5.50342
AN5790	30.323	24.15	1	8	8	9	439	47.8668	8.93896
AN0411	27.4783	49.48	1	7	7	9	192	21.7443	6.20166
AN5979	23.1874	52.52	1	6	6	8	139	16.1387	9.93506
AN6679	22.4541	39.07	1	6	6	9	151	16.8323	10.3745
AN0164 (SipE) (PpgA)	16.9927	30	1	6	6	7	320	36.2619	5.31299
AN1964	12.8412	29.96	1	6	6	7	237	27.0879	10.7261
AN1345	13.4063	44.83	1	5	5	5	145	15.8458	10.3892
AN5441	11.7177	29.68	1	5	5	5	155	17.9967	10.2573
AN8824	15.5886	28.34	1	4	4	4	247	26.4946	4.79248
AN5997	15.0166	31.37	1	3	3	5	153	17.6755	10.0669
AN4803	3.75105	11.92	1	3	3	3	193	22.1791	10.0962
