# Supplementary material for: Assembly of a heptameric STRIPAK complex is required for coordination of light-dependent multicellular fungal development with secondary metabolism in Aspergillus nidulans
Source: PLoS Genet. 2019 Mar 18;15(3):e1008053. doi: 10.1371/journal.pgen.1008053 (PMC6438568; doi:10.1371/journal.pgen.1008053)
Supplement: S9 Table — (XLSX) [file pgen.1008053.s015.xlsx]

## Sheet: Sheet1
S9 Table. Proteins interacting with SipB during vegetative growth (24 h) at 37 C
Accession	Score	Coverage	# Proteins	# Unique Peptides	# Peptides	# PSMs	# AAs	MW [kDa]	calc. pI
AN8071 (StrA)	278.837	56.5	1	31	31	63	823	89.1229	6.60986
AN6611 (SipC)	162.244	43.74	1	30	30	40	1063	118.665	5.0083
AN4085 (SipF)	124.551	60.06	1	27	27	36	616	68.9839	4.80518
AN4632 (SipD)	133.188	43.97	1	24	24	35	746	80.7407	7.79639
AN2436	89.9647	55.11	1	22	22	28	655	71.5208	8.04541
AN1010 (SipB) TAP*	114.47	51.35	1	19	19	34	444	49.0448	5.33838
AN6190 (SipA)	152.616	61.62	1	18	18	37	482	52.7486	4.71631
AN0565	46.7886	10.06	1	18	18	19	2256	247.173	6.354
AN2435	55.0653	47.84	1	17	17	19	485	52.9516	6.17627
AN6010	59.0501	34.08	1	16	16	19	666	72.3279	6.03662
AN7049	75.9104	24.28	1	15	15	20	1001	111.498	5.97314
AN2286	67.1837	59.66	1	14	14	17	352	37.1022	7.04932
AN1222	47.4637	51.8	1	13	13	14	388	42.1847	5.50342
AN9407	22.3603	8.76	1	12	12	12	1860	204.856	6.02393
AN0164 (SipE) (PpgA)	42.3451	48.44	1	11	11	13	320	36.2619	5.31299
AN7169	51.9975	41.71	1	10	10	13	410	44.9228	6.43018
AN8692	25.669	75.6	1	9	9	10	168	18.5155	5.87158
AN6048	30.2266	30.11	1	8	8	9	445	48.7485	7.1958
AN4501	29.4674	47.13	1	8	9	10	261	29.0976	4.79248
AN0411	21.0613	45.31	1	7	7	7	192	21.7443	6.20166
AN2442	17.7372	11.02	1	7	7	7	953	105.75	6.58057
AN3059	17.6401	16.73	1	7	7	7	520	57.1639	5.52881
AN11008	23.2653	21.74	1	6	6	7	483	52.9919	8.74854
AN1126	18.2563	39.89	1	6	6	6	183	20.995	5.71924
AN2317	19.3799	36.36	1	3	3	5	154	16.7435	5.64307
AN4494	7.36295	25.71	1	3	3	3	140	14.8299	10.2134
AN6679	6.73944	21.19	1	3	3	3	151	16.8323	10.3745
AN8277	11.8466	8.01	1	2	2	3	437	47.2622	6.48096
AN2000	7.5003	32.79	2	2	2	2	305	34.3084	7.53271
AN5441	4.6869	12.26	1	2	2	2	155	17.9967	10.2573
AN11419	3.97818	18.75	1	2	2	2	80	9.25325	10.4478
AN10734	3.1969	0.94	1	2	2	2	2672	291.636	5.61768
AN5979	2.73568	12.95	1	2	2	2	139	16.1387	9.93506
AN4803	1.7053	7.77	1	2	2	2	193	22.1791	10.0962
