# Supplementary material for: Assembly of a heptameric STRIPAK complex is required for coordination of light-dependent multicellular fungal development with secondary metabolism in Aspergillus nidulans
Source: PLoS Genet. 2019 Mar 18;15(3):e1008053. doi: 10.1371/journal.pgen.1008053 (PMC6438568; doi:10.1371/journal.pgen.1008053)
Supplement: S12 Table — (XLSX) [file pgen.1008053.s018.xlsx]

## Sheet: Sheet1
S12 Table. Proteins interacting with SipE during vegetative growth (24 h) at 37 C
Accession	Score	Coverage	# Proteins	# Unique Peptides	# Peptides	# PSMs	# AAs	MW [kDa]	calc. pI
AN4085 (SipF)	194.187	66.88	1	32	32	52	616	68.9839	4.80518
AN6611 (SipC)	196.693	48.54	1	31	31	49	1063	118.665	5.0083
AN8071 (StrA)	243.517	55.04	1	29	29	54	823	89.1229	6.60986
AN6010	80.8922	49.4	1	23	23	26	666	72.3279	6.03662
AN4632 (SipD)	110.977	42.63	1	22	22	31	746	80.7407	7.79639
AN0164 (SipE) (PpgA) TAP*	128.837	67.5	1	18	18	32	320	36.2619	5.31299
AN6190 (SipA)	126.961	54.56	1	16	16	30	482	52.7486	4.71631
AN1545 (PP2A-B)	93.7713	37.5	1	16	16	26	472	53.3755	6.44287
AN1010 (SipB)	79.0301	35.14	1	15	15	23	444	49.0448	5.33838
AN7049	42.6631	17.18	1	11	11	13	1001	111.498	5.97314
AN0120	38.633	32.58	1	11	11	14	353	40.6844	5.36377
AN2286	16.9717	25.57	1	8	8	8	352	37.1022	7.04932
AN5790	20.0203	17.08	1	5	5	7	439	47.8668	8.93896
AN6838	15.1151	17.82	1	4	5	6	449	50.0288	4.90674
AN0170	13.5438	26.46	1	4	4	5	189	20.1955	9.34912
AN5441	11.2046	25.16	1	4	4	4	155	17.9967	10.2573
AN0411	10.5792	24.48	1	4	4	5	192	21.7443	6.20166
AN7169	8.47929	11.46	1	4	4	4	410	44.9228	6.43018
AN5997	19.1244	31.37	1	3	3	6	153	17.6755	10.0669
AN2000	5.11969	44.59	2	3	3	3	305	34.3084	7.53271
AN1345	5.39438	15.17	1	2	2	2	145	15.8458	10.3892
AN6679	4.87111	15.89	1	2	2	2	151	16.8323	10.3745
AN4494	4.7908	11.43	1	2	2	2	140	14.8299	10.2134
AN5979	4.38056	17.99	1	2	2	2	139	16.1387	9.93506
AN4281	2.99418	11.94	1	2	2	2	201	22.2891	5.2749
AN1222	1.70379	5.67	1	2	2	2	388	42.1847	5.50342
