# Supplementary material for: Assembly of a heptameric STRIPAK complex is required for coordination of light-dependent multicellular fungal development with secondary metabolism in Aspergillus nidulans
Source: PLoS Genet. 2019 Mar 18;15(3):e1008053. doi: 10.1371/journal.pgen.1008053 (PMC6438568; doi:10.1371/journal.pgen.1008053)
Supplement: S15 Table — (XLSX) [file pgen.1008053.s021.xlsx]

## Sheet: Sheet1
S15 Table. Comparative interactions of SipC in the presence and absence of StrA during vegetative growth (24 h) at 37 C
in the presence of StrA
Accession	Score	Coverage	# Proteins	# Unique Peptides	# Peptides	# PSMs	# AAs	MW [kDa]	calc. pI
AN6611 (SipC) TAP*	326.968	65	1	44	44	81	1063	118.665	5.0083
AN4085 (SipF)	129.238	54.87	1	29	29	38	616	68.9839	4.80518
AN8071 (StrA)	120.941	42.04	1	23	23	31	823	89.1229	6.60986
AN0164 (SipE) (PpgA)	71.8844	61.56	1	13	13	18	320	36.2619	5.31299
AN4632 (SipD)	62.7613	21.72	1	14	14	19	746	80.7407	7.79639
AN1545	41.1495	28.18	1	9	9	13	472	53.3755	6.44287
AN1010 (SipB)	36.3335	25.45	1	10	10	13	444	49.0448	5.33838
AN6190 (SipA)	32.125	41.29	1	10	10	10	482	52.7486	4.71631
AN2436	23.706	17.56	1	7	7	8	655	71.5208	8.04541
AN2286	21.722	27.27	1	8	8	9	352	37.1022	7.04932
AN11008	20.6138	16.98	1	5	5	6	483	52.9919	8.74854
AN0858	16.8032	7.66	1	5	5	6	927	103.464	5.74463
AN5790	15.3077	12.07	1	3	3	5	439	47.8668	8.93896
AN5482	13.0277	27.91	1	4	4	5	215	24.1614	7.38623
AN10195	12.1747	7.65	1	5	5	5	1033	116.865	7.10791
AN6010	11.2285	9.16	1	4	4	4	666	72.3279	6.03662
AN7049	10.3003	5.79	1	4	4	4	1001	111.498	5.97314
AN3468	10.0733	24.24	1	2	2	3	132	13.9707	10.5503
AN10474	9.67231	12.79	1	3	3	3	438	46.5132	7.09326
AN8224	9.01714	6.62	1	3	3	3	680	77.0117	7.48877
AN10557	8.45353	6.44	1	3	3	3	668	71.1954	8.646
AN2871	8.39335	4.6	1	3	3	3	870	90.8938	6.50732
AN4494	7.32439	25.71	1	3	3	3	140	14.8299	10.2134
AN4038	6.26877	5.32	1	3	3	3	1072	118.786	5.74463
AN5715	6.23256	22.69	1	2	2	2	119	13.4712	10.8726
AN4051	5.5368	7.34	1	2	2	2	286	32.8857	7.94287
AN0705	5.49781	3.06	1	3	3	3	1077	123.652	6.50732
AN7105	5.03392	2.91	1	2	2	2	860	97.1172	5.21143
AN9407	4.86293	2.74	1	4	4	4	1860	204.856	6.02393
AN1126	4.64536	16.94	1	2	2	2	183	20.995	5.71924
AN0411	4.55621	18.75	1	3	3	3	192	21.7443	6.20166
AN2743	4.35928	5.02	1	3	3	3	1035	118.266	9.39307
AN5141	4.26293	5.59	1	2	2	2	429	45.623	5.23682
AN7254	4.2195	3.93	1	2	2	3	814	89.3796	5.12256
AN1913	3.57526	7.1	1	2	2	2	606	69.0848	6.15088
AN7143	3.39457	5.82	1	2	2	2	447	51.5275	8.55811
AN1904	3.24485	9.12	1	2	2	2	548	59.7592	5.65576
AN6731	3.1306	7.47	1	2	2	2	455	51.6474	9.01221
*SipC TAP copurifies StrA, SipA, SipB, SipD, SipE, SipF
in the absence of StrA
Accession	Score	Coverage	# Proteins	# Unique Peptides	# Peptides	# PSMs	# AAs	MW [kDa]	calc. pI
AN6611 (SipC) TAP*	129.94	43.18	1	28	28	41	1063	118.665	5.0083
AN4085 (SipF)	76.7732	36.69	1	17	17	22	616	68.9839	4.80518
AN0164 (SipE) (PpgA)	21.0262	20.31	1	5	5	7	320	36.2619	5.31299
AN7706	8.17702	14.63	1	4	4	4	328	36.2851	9.24658
AN6676	11.4102	18.15	1	3	3	3	281	31.498	8.74854
AN12475	8.5683	11.02	1	3	3	3	354	37.7293	8.66064
AN10681	6.37165	19.67	1	3	3	3	122	13.9276	10.3452
AN8274	5.59747	9.24	1	2	2	2	314	33.6457	9.67139
AN0879	5.3465	10.81	1	2	2	2	222	24.1897	9.70068
AN3706	5.00309	12.42	1	2	2	2	153	17.6441	9.81787
AN3739	4.87085	8	1	2	2	2	425	44.8436	6.94678
AN8268	4.21775	5.7	1	2	2	2	526	55.5655	5.24951
AN3664	4.02545	5.23	1	2	2	2	516	62.7104	9.0708
*SipC TAP copurifies SipE, SipF
