# Supplementary material for: Assembly of a heptameric STRIPAK complex is required for coordination of light-dependent multicellular fungal development with secondary metabolism in Aspergillus nidulans
Source: PLoS Genet. 2019 Mar 18;15(3):e1008053. doi: 10.1371/journal.pgen.1008053 (PMC6438568; doi:10.1371/journal.pgen.1008053)
Supplement: S16 Table — (XLSX) [file pgen.1008053.s022.xlsx]

## Sheet: Sheet1
S16 Table. Comparative interactions of SipD in the presence and absence of StrA during vegetative growth (24 h) at 37 C
in the presence of StrA
Accession	Score	Coverage	# Proteins	# Unique Peptides	# Peptides	# PSMs	# AAs	MW [kDa]	calc. pI
AN7903	175.691	24.64	1	45	45	54	2605	288.815	6.3667
AN8071 (StrA)	246.839	61.12	1	34	34	55	823	89.1229	6.60986
AN6611 (SipC)	190.77	49.95	1	30	30	47	1063	118.665	5.0083
AN4632 (SipD) TAP*	143.968	48.39	1	26	26	40	746	80.7407	7.79639
AN4085 (SipF)	105.259	46.75	1	21	21	28	616	68.9839	4.80518
AN6010	72.8114	39.64	1	19	19	24	666	72.3279	6.03662
AN2436	71.4726	38.63	1	17	17	22	655	71.5208	8.04541
AN2435	50.6151	44.95	1	16	16	18	485	52.9516	6.17627
AN6190 (SipA)	91.2594	53.32	1	15	15	21	482	52.7486	4.71631
AN7169	81.6968	50.73	1	14	14	19	410	44.9228	6.43018
AN1263	57.1869	47.88	1	14	14	18	449	48.757	6.46826
AN0164 (SipE) (PpgA)	57.1467	61.88	1	14	14	16	320	36.2619	5.31299
AN1222	45.9518	52.32	1	14	14	17	388	42.1847	5.50342
AN1010 (SipB)	64.789	30.86	1	13	13	17	444	49.0448	5.33838
AN6048	44.0409	44.04	1	13	13	14	445	48.7485	7.1958
AN2286	51.3733	44.03	1	12	12	14	352	37.1022	7.04932
AN4463	18.7403	11.1	1	12	12	12	1676	190.783	5.2876
AN2909	46.6996	40.29	1	11	11	14	340	37.515	4.98291
AN7254	25.7778	17.69	1	11	11	12	814	89.3796	5.12256
AN7902	20.1152	27.71	1	10	10	10	462	51.7381	6.78564
AN1084	28.1832	30.3	1	9	9	10	439	48.3099	6.91748
AN3058	22.3795	20.81	1	9	10	10	471	51.7404	7.75244
AN1923	18.5991	22.88	1	8	8	8	555	61.0404	7.40088
AN4501	35.8852	45.59	1	7	9	12	261	29.0976	4.79248
AN0411	26.2647	49.48	1	7	7	8	192	21.7443	6.20166
AN5790	22.3736	24.6	1	7	7	7	439	47.8668	8.93896
AN7897	18.8462	24.68	1	7	7	8	393	43.1363	6.46826
AN10223	18.4433	34.98	1	7	7	8	223	24.5606	6.13818
AN7893	21.7639	22.09	1	6	6	8	326	36.6474	5.66846
AN8692	16.3109	41.67	1	6	6	6	168	18.5155	5.87158
AN2442	14.7348	8.6	1	6	6	6	953	105.75	6.58057
AN3059	14.7175	19.04	1	6	6	7	520	57.1639	5.52881
AN5602	14.572	19.2	1	6	6	6	349	38.9448	5.50342
AN2120	13.2963	7.14	1	6	6	6	1093	121.38	4.69092
AN7909	4.92945	3.38	1	6	6	6	2103	225.708	5.99854
AN6838	18.1898	21.6	1	5	7	8	449	50.0288	4.90674
AN1126	17.3282	46.99	1	5	5	5	183	20.995	5.71924
AN7953	14.0915	19.82	1	5	5	5	338	38.5593	6.16357
AN1990	13.4896	12.96	1	5	5	5	463	50.8294	5.78271
AN5482	13.3437	33.02	1	5	5	5	215	24.1614	7.38623
AN5907	13.1962	35.03	1	5	5	7	157	16.8858	7.28369
AN5586	13.0208	19.78	1	5	5	5	364	40.2751	7.21045
AN8770	11.6484	7.07	1	5	5	5	905	99.1295	8.11865
AN0170	10.1003	41.27	1	5	5	5	189	20.1955	9.34912
AN3026	7.79767	7.18	1	5	5	5	1211	135.217	6.18896
AN7459	16.1987	17.14	1	4	4	5	426	46.8728	5.23682
AN5441	10.508	25.16	1	4	4	4	155	17.9967	10.2573
AN3954	9.87796	10.2	1	4	4	4	490	53.9942	6.27783
AN4547	7.78189	5.89	1	4	4	4	917	100.609	5.5542
AN4281	7.78083	21.39	1	4	4	4	201	22.2891	5.2749
AN2317	13.9472	36.36	1	3	3	4	154	16.7435	5.64307
AN6679	13.0177	16.56	1	3	3	5	151	16.8323	10.3745
AN2142	11.3113	7.78	1	3	3	4	553	60.5888	5.10986
AN7914	10.2646	14.66	1	3	3	4	348	35.9497	5.16064
AN10020	8.02659	5.19	1	3	3	4	906	100.749	4.98291
AN2208	7.67944	9.17	1	3	3	4	360	40.1106	7.10791
AN8722	7.55875	7.59	1	3	3	3	369	41.6184	7.85498
AN7895	6.43197	14.25	1	3	3	3	351	37.1691	7.10791
AN5979	4.15303	25.18	1	3	3	3	139	16.1387	9.93506
AN2731	2.36669	8.74	1	3	3	4	412	45.4053	6.16357
AN5442	2.07311	4.71	1	3	3	3	552	62.026	5.04639
AN5997	12.0109	18.95	1	2	2	4	153	17.6755	10.0669
AN5747	8.19547	9.92	1	2	3	3	393	44.2103	5.80811
AN2037	5.65134	10.42	1	2	2	3	336	36.2865	6.7124
AN1345	4.60575	15.17	1	2	2	2	145	15.8458	10.3892
*SipD TAP copurifies StrA, SipA, SipB, SipD, SipE, SipF
in the absence of StrA
Accession	Score	Coverage	# Proteins	# Unique Peptides	# Peptides	# PSMs	# AAs	MW [kDa]	calc. pI
AN4632 (SipD) TAP*	63.6335	27.08	1	14	14	20	746	80.7407	7.79639
AN1010 (SipB)	10.5393	12.61	1	5	5	6	444	49.0448	5.33838
AN4470	10.004	13.42	1	5	5	5	514	55.9634	7.47412
AN0214	2.15427	4.92	1	3	3	3	976	108.222	5.46533
