# Supplementary material for: Assembly of a heptameric STRIPAK complex is required for coordination of light-dependent multicellular fungal development with secondary metabolism in Aspergillus nidulans
Source: PLoS Genet. 2019 Mar 18;15(3):e1008053. doi: 10.1371/journal.pgen.1008053 (PMC6438568; doi:10.1371/journal.pgen.1008053)
Supplement: S18 Table — (XLSX) [file pgen.1008053.s024.xlsx]

## Sheet: Sheet3
S18 Table. Proteins interacting with StrA in the absence of SipA during vegetative growth (24 h) at 37 C
Accession	Score	Coverage	# Proteins	# Unique Peptides	# Peptides	# PSMs	# AAs	MW [kDa]	calc. pI
AN8071	98.9402	41.31	1	20	20	28	823	89.1229	6.60986
AN6611 (SipC)	24.288	22.48	1	14	14	16	1063	118.665	5.0083
AN5931	23.0313	20.25	1	8	8	9	563	60.8745	9.23193
AN12475	18.9996	27.68	1	5	5	6	354	37.7293	8.66064
AN4632 (SipD)	17.2387	14.48	1	6	6	7	746	80.7407	7.79639
AN6676	13.2853	24.2	1	5	5	5	281	31.498	8.74854
AN1010 (SipB)	12.3335	11.71	1	5	5	5	444	49.0448	5.33838
AN7049	10.2166	7.29	1	5	5	5	1001	111.498	5.97314
AN5621	7.58977	8.72	1	1	1	1	390	41.5084	9.42236
AN5715	5.34406	17.65	1	2	2	2	119	13.4712	10.8726
AN2442	4.84406	8.71	1	5	5	5	953	105.75	6.58057
AN0164 (SipE)	2.75616	12.81	1	3	3	3	320	36.2619	5.31299
AN6082	2.70895	17.92	1	1	1	1	106	11.382	9.83252
AN0631	2.27704	4.44	1	1	1	1	270	29.0337	9.93506
AN3706	1.86052	15.03	1	2	2	2	153	17.6441	9.81787
AN10681	0	5.74	1	1	1	1	122	13.9276	10.3452
