# Supplementary material for: Assembly of a heptameric STRIPAK complex is required for coordination of light-dependent multicellular fungal development with secondary metabolism in Aspergillus nidulans
Source: PLoS Genet. 2019 Mar 18;15(3):e1008053. doi: 10.1371/journal.pgen.1008053 (PMC6438568; doi:10.1371/journal.pgen.1008053)
Supplement: S19 Table — (XLSX) [file pgen.1008053.s025.xlsx]

## Sheet: S19 Table
S19 Table. Interaction partners of MpkB in the presence of StrA during vegetative growth 24h at 37 C
Accession	Description	Score	Coverage	# Proteins	# Unique Peptides	# Peptides	# PSMs	# AAs	MW [kDa]	calc. pI
AN2701	AN2701 AspGDID:ASPL0000036914 COORDS:ChrVI_A_nidulans_FGSC_A4:3104669-3109566W, translated using codon table 1 (1570 amino acids) Uncharacterized ORF; Ortholog(s) have role in conidiophore development, hyphal growth, sporocarp development involved in sexual reproduction, syncytium formation by plasma membrane fusion	361.672	38.47	1	50	50	84	1570	171.615	9.5249
AN3719	mpkB AspGDID:ASPL0000010103 COORDS:ChrII_A_nidulans_FGSC_A4:3287538-3288820W, translated using codon table 1 (354 amino acids) Verified ORF; MAP kinase, component of a signaling module SteD-SteC-MkkB-MpkB that controls coordination of development and secondary metabolism; phosphorylates VeA in vitro; mutant has moderate growth defect and arrested sexual development	328.371	70.62	1	21	21	65	354	40.9719	6.90283	*
AN1443	AN1443 AspGDID:ASPL0000043304 COORDS:ChrVII_A_nidulans_FGSC_A4:801781-797627C, translated using codon table 1 (1309 amino acids) Uncharacterized ORF; Ortholog of <i>A. fumigatus Af293</i> : Afu8g04310, <i>A. niger CBS 513.88</i> : An16g08760, <i>A. oryzae RIB40</i> : AO090103000048, <i>Aspergillus wentii</i> : Aspwe1_0118145 and <i>Aspergillus sydowii</i> : Aspsy1_0028793	79.4091	16.04	1	18	18	20	1309	144.942	4.80518
AN5603	AN5603 AspGDID:ASPL0000026783 COORDS:ChrV_A_nidulans_FGSC_A4:2257109-2260929W, translated using codon table 1 (1218 amino acids) Uncharacterized ORF; Ortholog of <i>A. nidulans FGSC A4</i> : AN3743, <i>A. fumigatus Af293</i> : Afu4g11320, Afu7g04400, <i>A. niger CBS 513.88</i> : An13g00980, An04g05280 and <i>A. oryzae RIB40</i> : AO090005000127	48.8963	13.14	1	10	10	11	1218	134.088	6.62451
AN5111	AN5111 AspGDID:ASPL0000028407 COORDS:ChrV_A_nidulans_FGSC_A4:1189730-1188606C, translated using codon table 1 (171 amino acids) Uncharacterized ORF; Ortholog(s) have role in conjugation with cellular fusion, regulation of conjugation with cellular fusion and cytosol, nucleolus localization	19.3047	46.78	1	5	5	5	171	18.0998	8.1333
AN2904	AN2904 AspGDID:ASPL0000036562 COORDS:ChrVI_A_nidulans_FGSC_A4:2444358-2445904W, translated using codon table 1 (422 amino acids) Uncharacterized ORF; Putative 26S proteasome regulatory subunit; ortholog of <I>S. cerevisiae</I> Rpt3p	17.6577	20.14	1	4	4	5	422	47.0895	5.36377
AN5167	AN5167 AspGDID:ASPL0000026563 COORDS:ChrV_A_nidulans_FGSC_A4:1364294-1368255W, translated using codon table 1 (1166 amino acids) Uncharacterized ORF; Has domain(s) with predicted phospholipid binding, zinc ion binding activity	16.557	7.29	1	4	4	4	1166	128.481	7.88428
AN7600	AN7600 AspGDID:ASPL0000069050 COORDS:ChrIV_A_nidulans_FGSC_A4:2104020-2099231C, translated using codon table 1 (1528 amino acids) Uncharacterized ORF; Ortholog(s) have sulfite reductase (NADPH) activity, role in sulfate assimilation, sulfur amino acid biosynthetic process and cytosol, sulfite reductase complex (NADPH) localization	14.4626	3.73	1	4	4	4	1528	168.389	5.8335
AN5713	cct7 AspGDID:ASPL0000028827 COORDS:ChrV_A_nidulans_FGSC_A4:1913003-1915026W, translated using codon table 1 (563 amino acids) Uncharacterized ORF; Putative chaperonin complex component, TCP-1 eta subunit; ortholog of <I>S. cerevisiae</I> Cct7p; expression reduced after exposure to farnesol	18.0348	9.06	1	3	3	4	563	60.7644	6.48096
AN4430	AN4430 AspGDID:ASPL0000071541 COORDS:ChrIII_A_nidulans_FGSC_A4:2070904-2071943W, translated using codon table 1 (326 amino acids) Verified ORF; Small subunit of acetolactate synthase involved in branched-chain amino acid biosynthesis under hypoxic conditions	16.9214	13.5	1	3	3	4	326	35.8775	7.00537
AN4616	ssz1 AspGDID:ASPL0000074759 COORDS:ChrIII_A_nidulans_FGSC_A4:1517059-1518967W, translated using codon table 1 (563 amino acids) Verified ORF; Putative 70 kilodalton heat shock protein; protein induced by farnesol	15.1941	8.7	1	3	3	4	563	60.8043	5.03369
AN2917	AN2917 AspGDID:ASPL0000034636 COORDS:ChrVI_A_nidulans_FGSC_A4:2403050-2404538W, translated using codon table 1 (439 amino acids) Uncharacterized ORF; Ortholog(s) have role in positive regulation of RNA polymerase II transcriptional preinitiation complex assembly, positive regulation of protein catabolic process and proteasome regulatory particle assembly, <a href="#GOsection">more</a>	14.425	9.34	1	3	3	4	439	48.9263	7.1958
AN8953	agdB AspGDID:ASPL0000048953 COORDS:ChrVII_A_nidulans_FGSC_A4:317209-314155C, translated using codon table 1 (955 amino acids) Verified ORF; Putative alpha-glucosidase with a predicted role in maltose metabolism; transcriptionally induced by isomaltose; induced by rapamycin-induced autophagy	13.7846	5.97	1	3	3	3	955	107.492	5.31299
AN6974	rabD AspGDID:ASPL0000069804 COORDS:ChrIV_A_nidulans_FGSC_A4:1434439-1433699C, translated using codon table 1 (206 amino acids) Uncharacterized ORF; Putative Rab-like GTPase	12.5543	22.33	1	3	3	3	206	22.8205	6.06201
AN4544	AN4544 AspGDID:ASPL0000075073 COORDS:ChrIII_A_nidulans_FGSC_A4:1706426-1708534W, translated using codon table 1 (702 amino acids) Uncharacterized ORF; Has domain(s) with predicted protein tyrosine/serine/threonine phosphatase activity and role in protein dephosphorylation	12.4294	5.56	1	3	3	3	702	76.0274	6.81494
AN5566	AN5566 AspGDID:ASPL0000027225 COORDS:ChrV_A_nidulans_FGSC_A4:2391539-2389714C, translated using codon table 1 (533 amino acids) Uncharacterized ORF; Putative GMP synthase (glutamine-hydrolyzing) with a predicted role in purine metabolism	12.3763	10.69	1	3	3	3	533	58.8351	6.17627
AN5957	AN5957 AspGDID:ASPL0000001856 COORDS:ChrI_A_nidulans_FGSC_A4:1682473-1681162C, translated using codon table 1 (400 amino acids) Uncharacterized ORF; Putative branched chain amino acid aminotransferase with a predicted role in valine, leucine, and isoleucine metabolism	12.2548	11	1	3	3	3	400	43.9548	6.56592
AN7749	AN7749 AspGDID:ASPL0000065568 COORDS:ChrIV_A_nidulans_FGSC_A4:2583230-2584911W, translated using codon table 1 (408 amino acids) Uncharacterized ORF; Ortholog of <i>A. fumigatus Af293</i> : Afu5g07800, <i>A. niger CBS 513.88</i> : An03g03800, <i>A. oryzae RIB40</i> : AO090701000914, <i>Aspergillus wentii</i> : Aspwe1_0101068 and <i>Aspergillus sydowii</i> : Aspsy1_0058767	9.49595	8.09	1	3	3	3	408	43.2519	9.48096
AN3894	AN3894 AspGDID:ASPL0000011793 COORDS:ChrII_A_nidulans_FGSC_A4:2749795-2752219W, translated using codon table 1 (796 amino acids) Uncharacterized ORF; Putative aconitate hydratase with a predicted role in the TCA cycle	11.0114	6.66	1	2	2	2	796	84.9584	6.69775
AN2775	AN2775 AspGDID:ASPL0000035752 COORDS:ChrVI_A_nidulans_FGSC_A4:2838246-2840501W, translated using codon table 1 (658 amino acids) Uncharacterized ORF; Ortholog(s) have cytosol localization	9.31531	6.23	1	2	2	2	658	71.3739	9.17334
AN8197	AN8197 AspGDID:ASPL0000009301 COORDS:ChrII_A_nidulans_FGSC_A4:1103071-1101409C, translated using codon table 1 (527 amino acids) Uncharacterized ORF; Ortholog of <i>A. fumigatus Af293</i> : Afu5g03290, <i>A. niger CBS 513.88</i> : An09g05540, <i>A. oryzae RIB40</i> : AO090102000532, <i>Aspergillus wentii</i> : Aspwe1_0115831 and <i>Aspergillus sydowii</i> : Aspsy1_0211779	9.00626	5.5	1	2	2	2	527	58.6764	9.87646
AN3422	ste7 AspGDID:ASPL0000040884 COORDS:ChrVI_A_nidulans_FGSC_A4:772852-774627W, translated using codon table 1 (539 amino acids) Verified ORF; MAP kinase kinase (MAPKK), component of a signaling module SteD-SteC-MkkB-MpkB that controls coordination of development and secondary metabolism; mutants have a moderate growth defect and display arrested sexual development	8.73913	6.49	1	2	2	2	539	58.8729	9.26123	*
AN0797	AN0797 AspGDID:ASPL0000057819 COORDS:ChrVIII_A_nidulans_FGSC_A4:2451741-2454443W, translated using codon table 1 (867 amino acids) Verified ORF; Putative phosphoribosyl-AMP cyclohydrolase; multifunctional enzyme with a predicted role in histidine metabolism; protein induced by farnesol	8.4664	3.34	1	2	2	2	867	92.7337	5.71924
AN1150	AN1150 AspGDID:ASPL0000052571 COORDS:ChrVIII_A_nidulans_FGSC_A4:1379011-1377492C, translated using codon table 1 (468 amino acids) Uncharacterized ORF; Putative transaminase with a predicted role in arginine metabolism	8.33689	6.84	1	2	2	2	468	50.1791	8.74854
AN0410	bimG AspGDID:ASPL0000057340 COORDS:ChrVIII_A_nidulans_FGSC_A4:3643225-3641938C, translated using codon table 1 (323 amino acids) Verified ORF; Essential protein phosphatase required for the completion of anaphase; uORF encoded in the upstream leader sequence	8.1065	9.29	1	2	2	2	323	37.1516	5.78271
AN1918	acuF AspGDID:ASPL0000045947 COORDS:ChrVII_A_nidulans_FGSC_A4:2257119-2254921C, translated using codon table 1 (600 amino acids) Verified ORF; Putative phosphoenolpyruvate carboxykinase with a predicted role in gluconeogenesis and glycolysis; transcriptionally induced by acetate and after exposure to farnesol	7.5949	4.67	1	2	2	2	600	66.388	6.25244
AN6209	AN6209 AspGDID:ASPL0000008586 COORDS:ChrI_A_nidulans_FGSC_A4:906689-908600W, translated using codon table 1 (483 amino acids) Uncharacterized ORF; Putative 5'-phosphoribosyl-4-(N-succinocarboxamide)-5-aminoimidazole lyase with a predicted role in purine metabolism; adenylosuccinate lyase; expression reduced after exposure to farnesol	6.79313	7.25	1	2	2	2	483	54.6419	6.59521
AN1281	AN1281 AspGDID:ASPL0000052531 COORDS:ChrVIII_A_nidulans_FGSC_A4:963704-962099C, translated using codon table 1 (514 amino acids) Uncharacterized ORF; Ortholog(s) have chaperone binding, protein binding, bridging activity, role in protein import into mitochondrial matrix and plasma membrane, presequence translocase-associated import motor localization	6.69456	5.64	1	2	2	2	514	57.8506	8.98291
AN2290	steA AspGDID:ASPL0000050963 COORDS:ChrVII_A_nidulans_FGSC_A4:3458964-3456622C, translated using codon table 1 (692 amino acids) Verified ORF; STE-like transcription factor with homeobox and zinc finger domains; null mutation blocks sexual cycle but not asexual development, forms Hulle cells but no ascogenous tissue nor cleistothecia	5.85702	2.75	1	2	2	2	692	76.6465	6.93213	*
*MkkB (AnSte7), SteA (AnSet12) and scaffold HamE (AN2701) protein, three common interactors of MpkB are shadowed in yellow.
This table originates from two purifications.
