# Supplementary material for: Assembly of a heptameric STRIPAK complex is required for coordination of light-dependent multicellular fungal development with secondary metabolism in Aspergillus nidulans
Source: PLoS Genet. 2019 Mar 18;15(3):e1008053. doi: 10.1371/journal.pgen.1008053 (PMC6438568; doi:10.1371/journal.pgen.1008053)
Supplement: S20 Table — (XLSX) [file pgen.1008053.s026.xlsx]

## Sheet: Sheet1
S20 Table. Interaction partners of MpkB in the absence of StrA during vegetative growth 24h at 37 C
Accession	Description	Score	Coverage	# Proteins	# Unique Peptides	# Peptides	# PSMs	# AAs	MW [kDa]	calc. pI
AN5603	AN5603 AspGDID:ASPL0000026783 COORDS:ChrV_A_nidulans_FGSC_A4:2257109-2260929W, translated using codon table 1 (1218 amino acids) Uncharacterized ORF; Ortholog of <i>A. nidulans FGSC A4</i> : AN3743, <i>A. fumigatus Af293</i> : Afu4g11320, Afu7g04400, <i>A. niger CBS 513.88</i> : An13g00980, An04g05280 and <i>A. oryzae RIB40</i> : AO090005000127	123.939	28	1	23	23	28	1218	134.088	6.62451
AN2701	AN2701 AspGDID:ASPL0000036914 COORDS:ChrVI_A_nidulans_FGSC_A4:3104669-3109566W, translated using codon table 1 (1570 amino acids) Uncharacterized ORF; Ortholog(s) have role in conidiophore development, hyphal growth, sporocarp development involved in sexual reproduction, syncytium formation by plasma membrane fusion	99.331	18.34	1	22	22	26	1570	171.615	9.5249	*
AN5154	AN5154 AspGDID:ASPL0000028717 COORDS:ChrV_A_nidulans_FGSC_A4:1309031-1313446W, translated using codon table 1 (1438 amino acids) Uncharacterized ORF; Ortholog of <i>A. fumigatus Af293</i> : Afu1g07090, <i>A. niger CBS 513.88</i> : An07g09710, <i>A. oryzae RIB40</i> : AO090012000961, <i>Aspergillus wentii</i> : Aspwe1_0155743 and <i>Aspergillus sydowii</i> : Aspsy1_0134266	90.3574	21.7	1	22	22	23	1438	155.889	6.58057
AN3719	mpkB AspGDID:ASPL0000010103 COORDS:ChrII_A_nidulans_FGSC_A4:3287538-3288820W, translated using codon table 1 (354 amino acids) Verified ORF; MAP kinase, component of a signaling module SteD-SteC-MkkB-MpkB that controls coordination of development and secondary metabolism; phosphorylates VeA in vitro; mutant has moderate growth defect and arrested sexual development	334.303	74.29	1	21	21	63	354	40.9719	6.90283	*
AN1443	AN1443 AspGDID:ASPL0000043304 COORDS:ChrVII_A_nidulans_FGSC_A4:801781-797627C, translated using codon table 1 (1309 amino acids) Uncharacterized ORF; Ortholog of <i>A. fumigatus Af293</i> : Afu8g04310, <i>A. niger CBS 513.88</i> : An16g08760, <i>A. oryzae RIB40</i> : AO090103000048, <i>Aspergillus wentii</i> : Aspwe1_0118145 and <i>Aspergillus sydowii</i> : Aspsy1_0028793	38.8069	7.64	1	9	9	10	1309	144.942	4.80518
AN1325	AN1325 AspGDID:ASPL0000056792 COORDS:ChrVIII_A_nidulans_FGSC_A4:825395-821819C, translated using codon table 1 (1047 amino acids) Uncharacterized ORF; Ortholog(s) have cell division site, cytosol localization	24.7466	9.55	1	7	7	7	1047	113.649	9.61279
AN2290	steA AspGDID:ASPL0000050963 COORDS:ChrVII_A_nidulans_FGSC_A4:3458964-3456622C, translated using codon table 1 (692 amino acids) Verified ORF; STE-like transcription factor with homeobox and zinc finger domains; null mutation blocks sexual cycle but not asexual development, forms Hulle cells but no ascogenous tissue nor cleistothecia	16.1142	7.37	1	5	5	5	692	76.6465	6.93213	*
AN4544	AN4544 AspGDID:ASPL0000075073 COORDS:ChrIII_A_nidulans_FGSC_A4:1706426-1708534W, translated using codon table 1 (702 amino acids) Uncharacterized ORF; Has domain(s) with predicted protein tyrosine/serine/threonine phosphatase activity and role in protein dephosphorylation	15.6654	7.12	1	4	4	4	702	76.0274	6.81494
AN2907	AN2907 AspGDID:ASPL0000034005 COORDS:ChrVI_A_nidulans_FGSC_A4:2436541-2435082C, translated using codon table 1 (449 amino acids) Uncharacterized ORF; Ortholog(s) have role in ascospore formation, cellular protein localization, cellular response to caffeine and eukaryotic translation initiation factor 3 complex assembly, <a href="#GOsection">more</a>	15.1373	13.14	1	4	4	4	449	51.301	5.41455
AN5566	AN5566 AspGDID:ASPL0000027225 COORDS:ChrV_A_nidulans_FGSC_A4:2391539-2389714C, translated using codon table 1 (533 amino acids) Uncharacterized ORF; Putative GMP synthase (glutamine-hydrolyzing) with a predicted role in purine metabolism	14.9913	10.69	1	4	4	4	533	58.8351	6.17627
AN5111	AN5111 AspGDID:ASPL0000028407 COORDS:ChrV_A_nidulans_FGSC_A4:1189730-1188606C, translated using codon table 1 (171 amino acids) Uncharacterized ORF; Ortholog(s) have role in conjugation with cellular fusion, regulation of conjugation with cellular fusion and cytosol, nucleolus localization	14.238	35.67	1	4	4	4	171	18.0998	8.1333
AN2284	hemA AspGDID:ASPL0000041803 COORDS:ChrVII_A_nidulans_FGSC_A4:3437373-3435363C, translated using codon table 1 (648 amino acids) Uncharacterized ORF; Putative 5-aminolevulinic acid synthase; catalyzes the first committed step in the synthesis of heme; protein expressed at increased levels in a hapX mutant compared to wild-type	13.3686	8.8	1	4	4	4	648	68.917	8.60205
AN4430	AN4430 AspGDID:ASPL0000071541 COORDS:ChrIII_A_nidulans_FGSC_A4:2070904-2071943W, translated using codon table 1 (326 amino acids) Verified ORF; Small subunit of acetolactate synthase involved in branched-chain amino acid biosynthesis under hypoxic conditions	16.4604	16.56	1	3	3	4	326	35.8775	7.00537
AN8197	AN8197 AspGDID:ASPL0000009301 COORDS:ChrII_A_nidulans_FGSC_A4:1103071-1101409C, translated using codon table 1 (527 amino acids) Uncharacterized ORF; Ortholog of <i>A. fumigatus Af293</i> : Afu5g03290, <i>A. niger CBS 513.88</i> : An09g05540, <i>A. oryzae RIB40</i> : AO090102000532, <i>Aspergillus wentii</i> : Aspwe1_0115831 and <i>Aspergillus sydowii</i> : Aspsy1_0211779	11.9825	7.59	1	3	3	3	527	58.6764	9.87646
AN7749	AN7749 AspGDID:ASPL0000065568 COORDS:ChrIV_A_nidulans_FGSC_A4:2583230-2584911W, translated using codon table 1 (408 amino acids) Uncharacterized ORF; Ortholog of <i>A. fumigatus Af293</i> : Afu5g07800, <i>A. niger CBS 513.88</i> : An03g03800, <i>A. oryzae RIB40</i> : AO090701000914, <i>Aspergillus wentii</i> : Aspwe1_0101068 and <i>Aspergillus sydowii</i> : Aspsy1_0058767	9.42587	8.09	1	3	3	3	408	43.2519	9.48096
AN3422	ste7 AspGDID:ASPL0000040884 COORDS:ChrVI_A_nidulans_FGSC_A4:772852-774627W, translated using codon table 1 (539 amino acids) Verified ORF; MAP kinase kinase (MAPKK), component of a signaling module SteD-SteC-MkkB-MpkB that controls coordination of development and secondary metabolism; mutants have a moderate growth defect and display arrested sexual development	8.35376	9.65	1	3	3	3	539	58.8729	9.26123	*
AN4965	AN4965 AspGDID:ASPL0000078074 COORDS:ChrIII_A_nidulans_FGSC_A4:435857-428680C, translated using codon table 1 (2337 amino acids) Uncharacterized ORF; Ortholog(s) have cytosol, nucleus localization	6.30275	1.67	1	3	3	3	2337	260.525	5.97314
AN4862	ranGAP AspGDID:ASPL0000071633 COORDS:ChrIII_A_nidulans_FGSC_A4:738431-739684W, translated using codon table 1 (417 amino acids) Verified ORF; Putative Ran GTPase activating protein (GAP) with homology to Saccharomyces cerevisiae Rna1p; endogenously tagged RanGAP is excluded from nuclei during interphase and disperses throughout the cell at mitosis	10.994	10.07	1	2	2	2	417	45.3593	4.75439
AN0410	bimG AspGDID:ASPL0000057340 COORDS:ChrVIII_A_nidulans_FGSC_A4:3643225-3641938C, translated using codon table 1 (323 amino acids) Verified ORF; Essential protein phosphatase required for the completion of anaphase; uORF encoded in the upstream leader sequence	10.8174	9.29	1	2	2	3	323	37.1516	5.78271
AN4259	AN4259 AspGDID:ASPL0000017804 COORDS:ChrII_A_nidulans_FGSC_A4:1595252-1596692W, translated using codon table 1 (459 amino acids) Verified ORF; Ortholog(s) have role in translational initiation and cytosol, eukaryotic 43S preinitiation complex, eukaryotic translation initiation factor 3 complex, eIF3m, nucleus localization	10.2005	8.06	1	2	2	2	459	49.8159	4.97021
AN4719	AN4719 AspGDID:ASPL0000073203 COORDS:ChrIII_A_nidulans_FGSC_A4:1196025-1192277C, translated using codon table 1 (1199 amino acids) Uncharacterized ORF; Predicted Rho guanine nucleotide exchange factor (Rho GEF)	9.74678	2.09	1	2	2	3	1199	135.226	9.23193
AN2243	cpa AspGDID:ASPL0000042502 COORDS:ChrVII_A_nidulans_FGSC_A4:3302976-3304340W, translated using codon table 1 (454 amino acids) Uncharacterized ORF; Putative carbamoyl-phosphate synthase or aspartate carbamoyltransferase with a predicted role in arginine or pyrimidine metabolism	9.7343	8.59	1	2	2	2	454	49.6071	7.28369
AN3593	AN3593 AspGDID:ASPL0000011585 COORDS:ChrII_A_nidulans_FGSC_A4:3666690-3665846C, translated using codon table 1 (240 amino acids) Uncharacterized ORF; Ortholog(s) have methylthioribulose 1-phosphate dehydratase activity, role in L-methionine biosynthetic process from methylthioadenosine and cytoplasm localization	9.51449	13.75	1	2	2	2	240	26.9777	6.93213
AN1390	AN1390 AspGDID:ASPL0000056422 COORDS:ChrVIII_A_nidulans_FGSC_A4:659291-659657W, translated using codon table 1 (81 amino acids) Uncharacterized ORF; Ortholog(s) have copper chaperone activity and role in cellular copper ion homeostasis, cellular iron ion homeostasis, cellular response to oxidative stress, copper ion transport, regulation of iron ion transmembrane transport	8.58943	53.09	1	2	2	2	81	8.56118	5.38916
AN1150	AN1150 AspGDID:ASPL0000052571 COORDS:ChrVIII_A_nidulans_FGSC_A4:1379011-1377492C, translated using codon table 1 (468 amino acids) Uncharacterized ORF; Putative transaminase with a predicted role in arginine metabolism	8.17515	6.84	1	2	2	2	468	50.1791	8.74854
AN5523	tpsA AspGDID:ASPL0000027021 COORDS:ChrV_A_nidulans_FGSC_A4:2522004-2523739W, translated using codon table 1 (504 amino acids) Verified ORF; Putative alpha,alpha-trehalose-phosphate synthase (UDP-forming) with a role in trehalose biosynthesis; transcriptionally induced during spore germination and exponential growth; required for viability of conidia during prolonged storage	7.9499	6.94	1	2	2	2	504	56.7651	5.99854
AN6974	rabD AspGDID:ASPL0000069804 COORDS:ChrIV_A_nidulans_FGSC_A4:1434439-1433699C, translated using codon table 1 (206 amino acids) Uncharacterized ORF; Putative Rab-like GTPase	7.8937	16.99	1	2	2	2	206	22.8205	6.06201
AN5713	cct7 AspGDID:ASPL0000028827 COORDS:ChrV_A_nidulans_FGSC_A4:1913003-1915026W, translated using codon table 1 (563 amino acids) Uncharacterized ORF; Putative chaperonin complex component, TCP-1 eta subunit; ortholog of <I>S. cerevisiae</I> Cct7p; expression reduced after exposure to farnesol	7.88614	5.68	1	2	2	2	563	60.7644	6.48096
AN4616	ssz1 AspGDID:ASPL0000074759 COORDS:ChrIII_A_nidulans_FGSC_A4:1517059-1518967W, translated using codon table 1 (563 amino acids) Verified ORF; Putative 70 kilodalton heat shock protein; protein induced by farnesol	7.56882	6.22	1	2	2	2	563	60.8043	5.03369
AN10281	AN10281 AspGDID:ASPL0000045440 COORDS:ChrVII_A_nidulans_FGSC_A4:3320307-3318660C, translated using codon table 1 (497 amino acids) Uncharacterized ORF; Ortholog(s) have role in dephosphorylation	6.63071	7.44	1	2	2	2	497	56.5406	6.3667
AN7105	AN7105 AspGDID:ASPL0000068724 COORDS:ChrIV_A_nidulans_FGSC_A4:1003371-1000690C, translated using codon table 1 (860 amino acids) Uncharacterized ORF; Putative translation initiation factor 3, subunit c (eIF-3c); ortholog of <I>S. cerevisiae</I> Nip1p; expression reduced after exposure to farnesol	6.32902	2.79	1	2	2	2	860	97.1172	5.21143
AN6922	AN6922 AspGDID:ASPL0000003818 COORDS:ChrI_A_nidulans_FGSC_A4:3579893-3581097W, translated using codon table 1 (340 amino acids) Uncharacterized ORF; Ortholog(s) have role in cytoplasmic translation and cytoplasm, polysomal ribosome localization	6.19626	8.24	1	2	2	2	340	39.0168	8.85107
AN1953	nudK AspGDID:ASPL0000042174 COORDS:ChrVII_A_nidulans_FGSC_A4:2368565-2367318C, translated using codon table 1 (380 amino acids) Verified ORF; Actin-related protein; dynactin complex subunit; physically associates with importin-alpha, KapA; required for proper vacuolar distribution in addition to normal nuclear distribution	6.16831	5.79	1	2	2	2	380	43.0273	6.72705
AN7884	AN7884 AspGDID:ASPL0000010516 COORDS:ChrII_A_nidulans_FGSC_A4:118328-139584W, translated using codon table 1 (7015 amino acids) Verified ORF; Putative nonribosomal peptide synthase (NRPS) similar to ferrichrome peptide synthetases involved in siderophore biosynthesis; predicted backbone enzyme of a secondary metabolism gene cluster member	5.93563	0.66	1	2	2	2	7015	773.047	5.80811
AN2149	cct1 AspGDID:ASPL0000043818 COORDS:ChrVII_A_nidulans_FGSC_A4:3036509-3034514C, translated using codon table 1 (568 amino acids) Uncharacterized ORF; Putative chaperonin complex component, TCP-1 alpha subunit; ortholog of <I>S. cerevisiae</I> Tcp1p; expression reduced after exposure to farnesol	5.89081	5.28	1	2	2	2	568	61.8553	6.84424
AN4380	AN4380 AspGDID:ASPL0000074083 COORDS:ChrIII_A_nidulans_FGSC_A4:2203416-2206161W, translated using codon table 1 (851 amino acids) Uncharacterized ORF; Putative ribonucleotide reductase large chain with a predicted role in nucleotide salvage pathways; transcript upregulated in response to camptothecin	4.44096	3.41	1	2	2	2	851	95.13	6.55127
AN1270	AN1270 AspGDID:ASPL0000060185 COORDS:ChrVIII_A_nidulans_FGSC_A4:989968-991259W, translated using codon table 1 (366 amino acids) Uncharacterized ORF; Putative translation initiation factor 3, subunit h (eIF-3h); expression reduced after exposure to farnesol	3.93464	7.92	1	2	2	2	366	41.0779	6.3667
AN5534	AN5534 AspGDID:ASPL0000031901 COORDS:ChrV_A_nidulans_FGSC_A4:2486768-2488015W, translated using codon table 1 (335 amino acids) Verified ORF; Ortholog(s) have glyoxylate reductase activity, role in glyoxylate catabolic process and cytosol, mitochondrion, nucleus localization	2.48442	6.87	1	2	2	2	335	36.3677	6.37939
*MkkB (AnSte7), SteA (AnSet12) and scaffold HamE (AN2701) protein, three common interactors of MpkB are shadowed in yellow.
This table originates from only one purification
