# Supplementary material for: Assembly of a heptameric STRIPAK complex is required for coordination of light-dependent multicellular fungal development with secondary metabolism in Aspergillus nidulans
Source: PLoS Genet. 2019 Mar 18;15(3):e1008053. doi: 10.1371/journal.pgen.1008053 (PMC6438568; doi:10.1371/journal.pgen.1008053)
Supplement: S1 Dataset — (XLSX) [file pgen.1008053.s030.xlsx]

## Sheet: Fig 2
S1 Dataset. Numerical data plotted in graphs
Fig 2B	strains	diameter/L	diameter/D	M	SDV			strains	NORMALIZED	ERROR
	W.T/L	6.1	6.1	6.1	0		1	W.T	100	0
	Str/L	2.5	2.1	2.3	0.282843		2	Str	37.7	2.59
	SipA/L	6.5	6.5	6.5	0		3	SipA	106.55	0
	SipBA/L	2.8	3	2.9	0.141421		4	SipB	47.54	2.29
	SipC/L	2.5	2.7	2.6	0.141421		5	SipC	42.62	0
	SipD/L	3	3	3	0		6	SipD	49.18	0
	SipE/L	2.7	2.2	2.45	0.353553		7	SipE	40.16	1.74
	SipA+Str/L	6	6.4	6.2	0.282843		8	SipA+Str	101.64	2.59
	SipB+St/L	2.7	2.7	2.7	0		9	SipB+St	44.26	0
	SipC+St/L	2.7	2.6	2.65	0.0707107		10	SipC+St	43.44	1.15
	SipD+St/L	1.7	2.5	2.1	0.565685		11	SipD+St	34.42	2.18
	SipE+St/L	1.4	2.6	2	0.848528		12	SipE+St	32.78	3.77
	SipA+SipB/L	2.9	3	2.95	0.0707107		13	SipA+SipB	48.36	1.15
	SipA+SipC/L	1.1	1.6	1.35	0.353553		14	SipA+SipC	22.13	2.74
	SipA+SipD/L	3.2	3.2	3.2	0		15	SipA+SipD	52.46	0
	SipA+SipE/L	2.9	2.7	2.8	0.141421		16	SipA+SipE	45.9	2.29
	SipB+SipC/L	3	3	3	0		17	SipB+SipC	49.18	0
	SipB+SipD/L	2.9	2.9	2.9	0		18	SipB+SipD	47.54	0
	SipB+SipE/L	2.8	2.8	2.8	0		19	SipB+SipE	45.9	0
	SipC+SipD/L	2.9	2.5	2.7	0.282843		20	SipC+SipD	44.26	1.59
	SipC+SipE/L	2.8	2.9	2.85	0.0707107		21	SipC+SipE	46.72	1.15
	SipD+SipE/L	2.9	2.9	2.9	0		22	SipD+SipE	47.54	0
	SUM	68	69.9
	M	3.09091	3.17727
	SDV	1.37179	1.33343
	*Diameters were measured from light and dark in three independent plates.
	Only mean values from light and dark are calculated for SD .
	conidiation
Fig 2C	W.T/L	W.T/D	Str /L	Str/D	SipA+Str/L	SipA+Str/D	SipB+Str/L	SipB+Str/D	SipC+Str/L	SipC+Str/D	SipD+Str/L	SipD+Str/D	SipE+Str/L	SipE+Str/D	SipA+SipB/L	SipA+SipB/D	SipA+SipC/L	SipA+SipC/D	SipA+SipD/L	SipA+SipD/D	SipA+SipE/L	SipA+SipE/D	SipB+SipC/L	SipB+SipC/D	SipB+SipD/L	SipB+SipD/D	SipB+SipE/L	SipB+SipE/D	SipC+SipD/L	SipC+SipD/D	SipC+SipE/L	SipC+SipE/D	SipD+SipE/L	SipD+SipE/D
	37	16	1	1	81		2	1	11	1	10	1	10	1	3	1	9	2	6	3	27	1	12	1	1	0	4	1	13	3	7	2	11	2
	25	11	6	0	71	14	6	2	5	1	6	2	6	1	2	0	14	3	9	2	22	0	11	1	2	1	2	0	19	2	3	1	6	3
	28	10	2	1	63	6	3	0	6	2	7	0	7	3	3	1	13	1	9	1	26	3	6	3	1	0	4	0	19	2	8	0	16	3
	28	9	4	1	76	8	3	2	12	1	12	2	12	2	3	2	11	1	6	2	30	1	14	1	4	0	3	1	18	1	3	1	13	1
SUM	118	46	13	3	291	28	14	5	34	5	35	5	35	7	11	4	47	7	30	8	105	5	43	6	8	1	13	2	69	8	21	4	46	9
M	29.5	11.5	3.25	0.75	72.75	9.33333	3.5	1.25	8.5	1.25	8.75	1.25	8.75	1.75	2.75	1	11.75	1.75	7.5	2	26.25	1.25	10.75	1.5	2	0.25	3.25	0.5	17.25	2	5.25	1	11.5	2.25
SD.V	5.19615	3.10913	2.21736	0.5	7.67572	4.16333	1.73205	0.957427	3.51188	0.5	2.75379	0.957427	2.75379	0.957427	0.5	0.816497	2.21736	0.957427	1.73205	0.816497	3.30404	1.25831	3.40343	1	1.41421	0.5	0.957427	0.57735	2.87228	0.816497	2.62996	0.816497	4.20317	0.957427
	NORMALIZED	ERROR(SD.V)
W.T/L	100	17.62
W.T/D	38.98	10.54
Str /L	11.02	7.52
Str/D	2.54	1.69
SipA+Str/L	246.61	26
SipA+Str/D	34.74	13.08
SipB+Str/L	11.86	5.86
SipB+Str/D	4.24	3.22
SipC+Str/L	28.81	11.89
SipC+Str/D	4.24	1.69
SipD+Str/L	9.3	18.65
SipD+Str/D	4.24	3.22
SipE+Str/L	3.22	8.3
SipE+Str/D	9.32	5.76
SipA+SipB/L	9.32	1.69
SipA+SipB/D	3.39	2.74
SipA+SipC/L	7.49	18.25
SipA+SipC/D	1.75	0.95
SipA+SipD/L	25.42	5.86
SipA+SipD/D	6.78	2.74
SipA+SipE/L	88.98	11.18
SipA+SipE/D	4.24	4.27
SipB+SipC/L	36.44	11.52
SipB+SipC/D	3.08	3.39
SipB+SipD/L	6.78	4.78
SipB+SipD/D	0.85	1.69
SipB+SipE/L	11.01	3.22
SipB+SipE/D	1.69	1.93
SipC+SipD/L	58.47	9.73
SipC+SipD/D	6.78	2.74
SipC+SipE/L	17.79	8.88
SipC+SipE/D	3.39	2.74
SipD+SipE/L	38.98	10.23
SipD+SipE/D	7.63	3.22
			Fruit body formation
Fig 2C			W.T/L	W.T/D	Str /L	Str/D	SipA+Str/L	SipA+Str/D	SipB+Str/L	SipB+Str/D	SipC+Str/L	SipC+Str/D	SipD+Str/L	SipD+Str/D	SipE+Str/L	SipE+Str/D	SipA+SipB/L	SipA+SipB/D	SipA+SipC/L	SipA+SipC/D	SipA+SipD/L	SipA+SipD/D	SipA+SipE/L	SipA+SipE/D	SipB+SipC/L	SipB+SipC/D	SipB+SipD/L	SipB+SipD/D	SipB+SipE/L	SipB+SipE/D	SipC+SipD/L	SipC+SipD/D	SipC+SipE/L	SipC+SipE/D	SipD+SipE/L	SipD+SipE/D
			60	136	0	0	91	110	0	0	0	0	0	0	0	0	0	0	0	0	0	0	0	0	0	0	0	0	0	0	0	0	0	0	0	0
			72	144	0	0	88	99	0	0	0	0	0	0	0	0	0	0	0	0	0	0	0	0	0	0	0	0	0	0	0	0	0	0	0	0
			56	109	0	0	75	91	0	0	0	0	0	0	0	0	0	0	0	0	0	0	0	0	0	0	0	0	0	0	0	0	0	0	0	0
		SUM	188	389	0	0	254	300	0	0	0	0	0	0	0	0	0	0	0	0	0	0	0	0	0	0	0	0	0	0	0	0	0	0	0	0
		M	62.6667	129.667	0	0	84.6667	100	0	0	0	0	0	0	0	0	0	0	0	0	0	0	0	0	0	0	0	0	0	0	0	0	0	0	0	0
		SD.V	8.32666	18.34	0	0	8.5049	9.53939	0	0	0	0	0	0	0	0	0	0	0	0	0	0	0	0	0	0	0	0	0	0	0	0	0	0	0	0
	NORMALIZED	ERROR(SD.V)
W.T/L	48.32	6.41
W.T/D	100	14.14
Str /L	0	0
Str/D	0	0
SipA+Str/L	65.29	6.56
SipA+Str/D	77.12	7.35
SipB+Str/L	0	0
SipB+Str/D	0	0
SipC+Str/L	0	0
SipC+Str/D	0	0
SipD+Str/L	0	0
SipD+Str/D	0	0
SipE+Str/L	0	0
SipE+Str/D	0	0
SipA+SipB/L	0	0
SipA+SipB/D	0	0
SipA+SipC/L	0	0
SipA+SipC/D	0	0
SipA+SipD/L	0	0
SipA+SipD/D	0	0
SipA+SipE/L	0	0
SipA+SipE/D	0	0
SipB+SipC/L	0	0
SipB+SipC/D	0	0
SipB+SipD/L	0	0
SipB+SipD/D	0	0
SipB+SipE/L	0	0
SipB+SipE/D	0	0
SipC+SipD/L	0	0
SipC+SipD/D	0	0
SipC+SipE/L	0	0
SipC+SipE/D	0	0
SipD+SipE/L	0	0
SipD+SipE/D	0	0

## Sheet: Fig 3
		H2O2 (1mM)
Fig 3A
	WT/L	com.strA	com.sipA	com.sipB	com.sipC	com.sipD	com.sipE	strA	sipA	sipB	sipC	sipD	sipE	strA.sipA	strA.sipB	strA.sipc	strA.sipD	strA.sipE	sipA.sipB	sipAsipc	sipA.sipD	sipA.sipE	sipB.sipC	sipB.sipD	sipB.sipE	sipC.sipD	sipC.sipE	sipD.sipE
	1.5	1.4	1.4	1.4	1.4	1.7	1.3	0	2.7	1.2	0.5	1.3	1.1	0.3	0	0	0	0	0.7	0.8	0.7	0.8	0.8	0.9	0.7	0.8	0.9	0.7
	1.5	1.5	1.5	1.3	1.5	1.6	1.3	0.5	2.3	1	0.7	1.2	1.6	0.1	0	0	0	0	0.8	0.9	0.8	0.9	0.7	1	0.6	0.7	0.9	0.7
	1.5	1.4	1.8	1.8	1.2	1.5	1.6	0.2	1.7	0.8	0	1.2	1.1	0	0	0	0	0	0.8	0.9	0.7	0.9	0.8	1	0.6	0.9	0.8	0.9
Sum	4.5	4.3	4.7	4.5	4.1	4.8	4.2	0.7	6.7	3	1.2	3.7	3.8	0.4	0	0	0	0	2.3	2.6	2.2	2.6	2.3	2.9	1.9	2.4	2.6	2.3
M	1.5	1.43333	1.56667	1.5	1.36667	1.6	1.4	0.233333	2.23333	1	0.4	1.23333	1.26667	0.133333	0	0	0	0	0.766667	0.866667	0.733333	0.866667	0.766667	0.966667	0.633333	0.8	0.866667	0.766667
SD.V=	0	0.057735	0.208167	0.264575	0.152753	0.1	0.173205	0.251661	0.503322	0.2	0.360555	0.057735	0.288675	0.152753	0	0	0	0	0.057735	0.057735	0.057735	0.057735	0.057735	0.057735	0.057735	0.1	0.057735	0.11547
																		%	erro
																	WT	100	0
																	com.strA	95.5556	3.849
																	com.sipA	104.444	13.8778
																	com.sipB	100	17.6383
																	com.sipC	91.1111	10.1835
																	com.sipD	106.667	6.66667
																	com.sipE	93.3333	11.547
																	strA	15.5556	16.7774
																	sipA	148.889	33.5548
																	sipB	66.6667	13.3333
																	sipC	26.6667	24.037
																	sipD	82.2222	3.849
																	sipE	84.4444	19.245
																	strA.sipA	8.88889	10.1835
																	strA.sipB	0	0
																	strA.sipC	0	0
																	strA.sipD	0	0
																	strA.sipE	0	0
																	sipA.sipB	51.1111	3.849
																	sipA.sipC	57.7778	3.849
																	sipA.sipD	48.8889	3.849
																	sipA.sipE	57.7778	3.849
																	sipB.sipC	51.1111	3.849
																	sipB.sipD	64.4444	3.849
																	sipB.sipE	42.2222	3.849
																	sipC.sipD	53.3333	6.66667
																	sipC.sipE	57.7778	3.849
																	sipD.sipE	51.1111	7.698
Fig 3B			Menadione Sodium Bisulfite 0.08mM
		WT/L	com.strA	com.sipA	com.sipB	com.sipC	com.sipD	com.sipE	strA	sipA	sipB	sipC	sipD	sipE	strA.sipA	strA.sipB	strA.sipc	strA.sipD	strA.sipE	sipA.sipB	sipAsipC	sipA.sipD	sipA.sipE	sipB.sipC	sipB.sipD	sipB.sipE	sipC.sipD	sipC.sipE	sipD.sipE
		1.3	1	1	1.4	1.3	1	0.8	0	2	1.2	0	0.6	0.7	0	0	0	0	0	0.5	0.5	0.9	0.4	0.3	0.9	0.5	0.6	0.8	0.8
		1	1.3	1.1	0.7	1	0.7	1.4	0	2	1.1	0.2	0.6	0.7	0	0	0	0	0	0.4	0.4	0.8	0.3	0.3	0.9	0.6	0.8	0.8	0.9
		0.8	0.9	1.2	0.8	1.2	1.4	0.9	0	1.9	0.9	0	0.6	0.7	0	0	0	0	0	0.5	0.4	0.9	0.4	0.4	0.9	0.5	0.7	0.8	0.8
	Sum	3.1	3.2	3.3	2.9	3.5	3.1	3.1	0	5.9	3.2	0.2	1.8	2.1	0	0	0	0	0	1.4	1.3	2.6	1.1	1	2.7	1.6	2.1	2.4	2.5
	M	1.03333	1.06667	1.1	0.966667	1.16667	1.03333	1.03333	0	1.96667	1.06667	0.0666667	0.6	0.7	0	0	0	0	0	0.466667	0.433333	0.866667	0.366667	0.333333	0.9	0.533333	0.7	0.8	0.833333
	SD.V=	0.251661	0.208167	0.1	0.378594	0.152753	0.351188	0.321455	0	0.057735	0.152753	0.11547	0	1.35974e-16	0	0	0	0	0	0.057735	0.057735	0.057735	0.057735	0.057735	0	0.057735	0.1	1.35974e-16	0.057735
																			%	erro
																		WT	100	24.3543
																		com.strA	103.226	20.1452
																		com.sipA	106.452	9.67742
																		com.sipB	93.5484	36.6381
																		com.sipC	112.903	14.7825
																		com.sipD	100	33.986
																		com.sipE	100	31.1086
																		strA	0	0
																		sipA	190.323	5.58726
																		sipB	103.226	14.7825
																		sipC	6.45161	11.1745
																		sipD	58.0645	0
																		sipE	67.7419	1.31588e-14
																		strA.sipA	0	0
																		strA.sipB	0	0
																		strA.sipC	0	0
																		strA.sipD	0	0
																		strA.sipE	0	0
																		sipA.sipB	45.1613	5.58726
																		sipA.sipC	41.9355	5.58726
																		sipA.sipD	83.871	5.58726
																		sipA.sipE	35.4839	5.58726
																		sipB.sipC	32.2581	5.58726
																		sipB.sipD	87.0968	0
																		sipB.sipE	51.6129	5.58726
																		sipC.sipD	67.7419	9.67742
																		sipC.sipE	77.4194	1.31588e-14
																		sipD.sipE	80.6452	5.58726
Fig 3C			CongoRed 20mg/ml
		WT/L	com.strA	com.sipA	com.sipB	com.sipC	com.sipD	com.sipE	strA	sipA	sipB	sipC	sipD	sipE	strA.sipA	strA.sipB	strA.sipc	strA.sipD	strA.sipE	sipA.sipB	sipAsipC	sipA.sipD	sipA.sipE	sipB.sipC	sipB.sipD	sipB.sipE	sipC.sipD	sipC.sipE	sipD.sipE
		1.3	1.2	1.2	1.2	1.2	1.1	1.3	0	1.7	0.3	0	0.4	0.2	0.1	0	0.1	0.2	0	0.5	0.2	0.6	0	0.2	0.4	0.2	0.2	0.4	0.2
		1.3	1.2	1.2	1.3	1.6	1.1	1.1	0	1.9	0.5	0	0.2	0.2	0	0.1	0	0	0.1	0.4	0	0.5	0	0.1	0.4	0.2	0.2	0.5	0.1
		1.3	1.1	1.3	1.2	1.2	1.2	1.2	0	1.7	0.6	0	0	0.3	0	0	0	0.1	0	0.3	0.1	0.5	0.1	0.2	0.5	0.2	0.2	0.3	0
	Sum	3.9	3.5	3.7	3.7	4	3.4	3.6	0	5.3	1.4	0	0.6	0.7	0.1	0.1	0.1	0.3	0.1	1.2	0.3	1.6	0.1	0.5	1.3	0.6	0.6	1.2	0.3
	M	1.3	1.16667	1.23333	1.23333	1.33333	1.13333	1.2	0	1.76667	0.466667	0	0.2	0.233333	0.0333333	0.0333333	0.0333333	0.1	0.0333333	0.4	0.1	0.533333	0.0333333	0.166667	0.433333	0.2	0.2	0.4	0.1
	SD.V=	0	0.057735	0.057735	0.057735	0.23094	0.057735	0.1	0	0.11547	0.152753	0	0.2	0.057735	0.057735	0.057735	0.057735	0.1	0.057735	0.1	0.1	0.057735	0.057735	0.057735	0.057735	3.39935e-17	3.39935e-17	0.1	0.1
																			%	erro
																		WT	100	0
																		com.strA	89.7436	4.44116
																		com.sipA	94.8718	4.44116
																		com.sipB	94.8718	4.44116
																		com.sipC	102.564	17.7646
																		com.sipD	87.1795	4.44116
																		com.sipE	92.3077	7.69231
																		strA	0	0
																		sipA	135.897	8.88231
																		sipB	35.8974	11.7502
																		sipC	0	0
																		sipD	15.3846	15.3846
																		sipE	17.9487	4.44116
																		strA.sipA	2.5641	4.44116
																		strA.sipB	2.5641	4.44116
																		strA.sipC	2.5641	4.44116
																		strA.sipD	7.69231	7.69231
																		strA.sipE	2.5641	4.44116
																		sipA.sipB	30.7692	7.69231
																		sipA.sipC	7.69231	7.69231
																		sipA.sipD	41.0256	4.44116
																		sipA.sipE	2.5641	4.44116
																		sipB.sipC	12.8205	4.44116
																		sipB.sipD	33.3333	4.44116
																		sipB.sipE	15.3846	2.61488e-15
																		sipC.sipD	15.3846	2.61488e-15
																		sipC.sipE	30.7692	7.69231
																		sipD.sipE	7.69231	7.69231

## Sheet: Fig 4
	Fig 4A	brlA expression values			mean			Fig 4B	nsdD expression values			mean			Fig 4C	catC expression values			mean
		Repeat 1	Repeat 2	Repeat 3	fold of values	SD			Repeat 1	Repeat 2	Repeat 3	fold of values	SD			Repeat 1	Repeat 2	Repeat 3	fold of values	SD
	wt	1	1	1	1	0		wt	1	1	1	1	0		wt	1	1	1	1	0
	strAΔ	0.199904	0.19846	0.237009	0.211791	0.0218516		strAΔ	0.697933	0.680686	0.648318	0.675645	0.0251886		strAΔ	0.165425	0.15095	0.225391	0.180589	0.0394692
	sipAΔ	3.02345	2.74597	2.25988	2.67643	0.386506		sipAΔ	2.02613	1.46296	1.70143	1.73017	0.282681		sipAΔ	1.10982	1.20234	1.44449	1.25221	0.172822
	sipBΔ	0.399913	0.395041	0.441495	0.41215	0.0255302		sipBΔ	0.727554	0.679779	0.795733	0.734355	0.0582755		sipBΔ	0.285234	0.30021	0.321604	0.302349	0.0182791
	sipCΔ	0.274025	0.366895	0.265852	0.302257	0.0561272		sipCΔ	0.710122	0.623287	0.67363	0.669013	0.0436013		sipCΔ	0.180668	0.196983	0.224198	0.200616	0.0219908
	sipDΔ	0.869787	0.766163	0.883843	0.839931	0.0642704		sipDΔ	0.553657	0.559398	0.547136	0.553397	0.00613523		sipDΔ	0.252837	0.236705	0.291867	0.26047	0.0283617
	sipEΔ	0.726716	0.533805	0.414061	0.558194	0.157748		sipEΔ	2.05848	2.35281	2.45971	2.29033	0.207783		sipEΔ	0.666491	0.853806	1.08437	0.868223	0.209312
		abaA expression values			mean				steA expression values			mean				sodB expression values			mean
		Repeat 1	Repeat 2	Repeat 3	fold of values	SD			Repeat 1	Repeat 2	Repeat 3	fold of values	SD			Repeat 1	Repeat 2	Repeat 3	fold of values	SD
	wt	1	1	1	1	0		wt	1	1	1	1	0		wt	1	1	1	1	0
	strAΔ	0.122761	0.172942	0.160583	0.152095	0.026145		strAΔ	0.782237	0.626735	0.729491	0.712821	0.0790797		strAΔ	0.495519	0.431321	0.489059	0.471966	0.0353479
	sipAΔ	1.58647	1.97354	1.54324	1.70109	0.236942		sipAΔ	1.37819	1.0432	1.24711	1.22283	0.168808		sipAΔ	1.49637	1.57091	1.50242	1.52324	0.041402
	sipBΔ	0.554252	0.520217	0.636422	0.570297	0.0597412		sipBΔ	0.750545	0.758367	0.779889	0.762933	0.0151957		sipBΔ	0.422645	0.528858	0.458161	0.469888	0.054069
	sipCΔ	0.17162	0.259574	0.180834	0.20401	0.0483402		sipCΔ	0.704559	0.514054	0.605777	0.60813	0.0952743		sipCΔ	0.632554	0.732365	0.784238	0.716386	0.0770941
	sipDΔ	0.608147	0.602767	0.478595	0.563169	0.073293		sipDΔ	0.735372	0.58451	0.609598	0.64316	0.0808368		sipDΔ	0.546544	0.567274	0.529105	0.547641	0.0191077
	sipEΔ	0.441044	0.700191	0.289508	0.476914	0.207678		sipEΔ	1.22979	1.43355	1.17659	1.27998	0.135629		sipEΔ	0.558401	0.449778	0.551375	0.519851	0.0607869
	Fig 4D	Sterigmatocystin Production
		WT/L	com.strA	com.sipA	com.sipB	com.sipC	com.sipD	com.sipE	strA	sipA	sipB	sipC	sipD	sipE	strA.sipA	strA.sipB	strA.sipc	strA.sipD	strA.sipE	sipA.sipB	sipAsipc	sipA.sipD	sipA.sipE	sipB.sipC	sipB.sipD	sipB.sipE	sipC.sipD	sipC.sipE	sipD.sipE				%	erro
		1838505	1716855	1470024	757432	1541164	224165	601883	1024113	1245061	283137	625184	509994	383948	817142	76503	43292	440464	97399	192318	29045	271790	724417	529994	404427	158037	128022	257426	53639			WT	100	8.76747
		1575450	1801924	1510694	838281	1818906	337787	664181	1147937	1293215	354671	547202	461711	434116	904476	45213	110192	503872	109057	260252	20961	268548	877921	478340	424073	200516	188358	220992	83560			ΔstrA	61.2845	3.71908
		1844660	1535636	1557179	721745	1784926	330872	687061	1050667	1111307	421329	530183	575231	547381	914923	78409	134875	534357	86825	259073	13007	187378	883155	674386	444795	107186	148278	254320	74158			ΔsipA	69.402	5.37695
																																ΔsipB	20.141	3.94269
																																ΔsipC	32.3768	2.88987
																																ΔsipD	29.4172	3.25013
	Sum	5258615	5054415	4537897	2317458	5144996	892824	1953125	3222717	3649583	1059137	1702569	1546936	1365445	2636541	200125	288359	1478693	293281	711643	63013	727716	2485493	1682720	1273295	465739	464658	732738	211357			ΔsipE	25.9659	4.77627
	M	1.75287e+06	1684805	1.51263e+06	772486	1.715e+06	297608	651042	1074239	1.21653e+06	353046	567523	515645	455148	878847	66708.3	96119.7	492898	97760.3	237214	21004.3	242572	828498	560907	424432	155246	154886	244246	70452.3			ΔstrA/ΔsipA	50.1376	3.06313
	SD.V=	153682	136006	43609.8	59708.7	151501	63697.4	44082.9	65190.7	94251	69110.3	50655.7	56970.6	83721.9	53692.8	18639.9	47385.5	47898.9	11120.4	38885.8	8019.09	47826.9	90174.5	101613	20186.4	46727.5	30706	20198.3	15300.8			ΔstrA/ΔsipB	3.80566	1.06339
																																ΔstrA/ΔsipC	5.48355	2.70331
																																ΔstrA/ΔsipD	28.1194	2.73259
																																ΔstrA/ΔsipE	5.57715	0.634411
							1 g OTAM , R.T ( 25.197- 25.203)																									ΔsipA/ΔsipB	13.5329	2.21841
																																ΔsipA/ΔsipC	1.19828	0.457483
	Fig 4E	veA expression values			mean				velB expression values			mean			laeA expression values				mean													ΔsipA/ΔsipD	13.8385	2.72849
		Repeat 1	Repeat 2	Repeat 3	fold of values	SD			Repeat 1	Repeat 2	Repeat 3	fold of values	SD			Repeat 1	Repeat 2	Repeat 3	fold of values	SD												ΔsipA/ΔsipE	47.2652	5.14439
	wt	1	1	1	1	0		wt	1	1	1	1	0		wt	1	1	1	1	0												ΔsipB/ΔsipC	31.9993	5.79695
	strAΔ	0.501807	0.501269	0.599404	0.53416	0.0565038		strAΔ	0.317959	0.392957	0.343466	0.351461	0.0381327		strAΔ	0.599893	0.707329	0.482287	0.596503	0.11256												ΔsipB/ΔsipD	24.2135	1.15162
	sipAΔ	0.938371	0.803641	0.906811	0.882941	0.0704655		sipAΔ	0.872858	0.939755	1.20782	1.00681	0.177262		sipAΔ	1.50496	1.74939	1.81583	1.69006	0.163706												ΔsipB/ΔsipE	8.85669	2.66577
	sipBΔ	0.33984	0.290304	0.338196	0.32278	0.0281373		sipBΔ	0.298998	0.29234	0.347863	0.313067	0.0303177		sipBΔ	0.619321	0.807857	0.647555	0.691578	0.101686												ΔsipC/ΔsipD	8.83613	1.75175
	sipCΔ	0.367156	0.309691	0.389305	0.355384	0.0410916		sipCΔ	0.535598	0.468141	0.541625	0.515121	0.0407973		sipCΔ	0.355075	0.620647	0.508567	0.494763	0.133323												ΔsipC/ΔsipE	13.934	1.1523
	sipDΔ	1.16436	1.12209	1.05491	1.11379	0.0551936		sipDΔ	0.572655	0.638167	0.598061	0.602961	0.03303		sipDΔ	0.790114	0.821881	0.656147	0.756048	0.087962												ΔsipD/ΔsipE	4.01925	0.872901
	sipEΔ	0.378823	0.360238	0.42173	0.38693	0.0315374		sipEΔ	0.473245	0.493005	0.576865	0.514372	0.0550155		sipEΔ	1.06191	0.950807	1.03921	1.01731	0.058699
	Fig 4F	aflR expression values			mean				stcQ expression values			mean			stcE expression values				mean
		Repeat 1	Repeat 2	Repeat 3	fold of values	SD			Repeat 1	Repeat 2	Repeat 3	fold of values	SD			Repeat 1	Repeat 2	Repeat 3	fold of values	SD
	wt	1	1	1	1	0		wt	1	1	1	1	0		wt	1	1	1	1	0
	strAΔ	0.158722	0.188915	0.20216	0.183265	0.0222635		strAΔ	0.284041	0.279923	0.325336	0.296433	0.0251148		strAΔ	0.461627	0.507138	0.724693	0.564486	0.140597
	sipAΔ	2.7012	2.45292	2.82075	2.65829	0.187632		sipAΔ	2.55652	3.14247	3.36677	3.02192	0.418361		sipAΔ	7.99298	10.0284	11.7894	9.93693	1.89987
	sipBΔ	0.242319	0.263071	0.282929	0.262773	0.0203067		sipBΔ	0.234347	0.247623	0.277646	0.253206	0.0221828		sipBΔ	0.143126	0.274321	0.46379	0.293746	0.161212
	sipCΔ	0.261998	0.281099	0.327538	0.290212	0.0337072		sipCΔ	0.443746	0.394208	0.529183	0.455712	0.0682789		sipCΔ	0.524839	0.939251	0.66726	0.71045	0.210555
	sipDΔ	0.439351	0.357977	0.374718	0.390682	0.0429718		sipDΔ	0.585433	0.606307	0.714125	0.635288	0.0690678		sipDΔ	0.373242	0.566228	0.624627	0.521366	0.13156
	sipEΔ	0.441835	0.51839	0.435407	0.465211	0.0461667		sipEΔ	0.612354	0.43603	0.9155	0.654628	0.242514		sipEΔ	0.205883	0.835394	0.896713	0.645997	0.382381
	Fig 4G	acvA expression values			mean				ipnA expression values			mean			aatA expression values				mean
		Repeat 1	Repeat 2	Repeat 3	fold of values	SD			Repeat 1	Repeat 2	Repeat 3	fold of values	SD			Repeat 1	Repeat 2	Repeat 3	fold of values	SD
	wt	1	1	1	1	0		wt	1	1	1	1	0		wt	1	1	1	1	0
	strAΔ	0.397317	0.312264	0.392858	0.36748	0.0478705		strAΔ	0.209006	0.145027	0.173701	0.175911	0.0320468		strAΔ	0.390561	0.419312	0.302407	0.37076	0.0609159
	sipAΔ	4.31276	3.41227	4.291	4.00534	0.513732		sipAΔ	6.44087	6.07596	8.11358	6.8768	1.08651		sipAΔ	3.68657	4.62812	4.89555	4.40341	0.635042
	sipBΔ	0.48503	0.370793	0.406077	0.420633	0.0584934		sipBΔ	0.756386	0.823763	0.905706	0.828618	0.0747784		sipBΔ	0.550826	0.515892	0.582595	0.549771	0.0333642
	sipCΔ	0.410647	0.358853	0.408239	0.39258	0.029233		sipCΔ	0.628339	0.632653	0.648419	0.63647	0.0105704		sipCΔ	0.297464	0.360267	0.288824	0.315518	0.0389934
	sipDΔ	0.356208	0.305064	0.40762	0.356298	0.0512782		sipDΔ	0.517879	0.484291	0.556061	0.51941	0.0359091		sipDΔ	0.937577	1.01274	0.922234	0.957515	0.0484331
	sipEΔ	1.05353	0.912042	1.27226	1.07928	0.181482		sipEΔ	1.17154	1.30956	1.77021	1.4171	0.313488		sipEΔ	1.11691	0.894285	1.22802	1.07974	0.169944
	Fig 4H	tdiA expression values			mean				tdiB expression values			mean
		Repeat 1	Repeat 2	Repeat 3	fold of values	SD			Repeat 1	Repeat 2	Repeat 3	fold of values	SD
	wt	1	1	1	1	0		wt	1	1	1	1	0
	strAΔ	0.124942	0.107151	0.0357478	0.0892803	0.0472063		strAΔ	0.514522	0.606144	0.51005	0.543572	0.0542353
	sipAΔ	31.139	27.7943	32.6902	30.5412	2.50207		sipAΔ	16.8615	17.4075	15.365	16.5447	1.05747
	sipBΔ	0.206017	0.201131	0.150697	0.185948	0.0306264		sipBΔ	0.403577	0.40183	0.352351	0.385919	0.029084
	sipCΔ	0.160851	0.200505	0.181723	0.181027	0.0198361		sipCΔ	0.619697	0.716858	0.678426	0.67166	0.0489327
	sipDΔ	0.161503	0.166614	0.16692	0.165013	0.00304294		sipDΔ	0.51735	0.513062	0.520902	0.517105	0.00392594
	sipEΔ	0.3014	0.30409	0.362046	0.322512	0.0342638		sipEΔ	0.427693	0.493236	0.630311	0.51708	0.103392

## Sheet: S1 Fig
S1B Fig		conidiation									fruit body formation
		W.T/L	W.T/D	^str/L	^str/D	GFP/L	GFP/D	TAP/L	TAP/D			W.T/L	W.T/D	^strA/L	^strA/D	GFP/L	GFP/D	TAP/L	TAP/D
		1760	192	168	56	1832	108	1840	124			60	111	0	0	11	100	26	109
		1640	140	164	68	1016	88	1656	124			50	96	0	0	22	105	36	112
		1488	128	98	60	1092	160	1588	124			38	104	0	0	39	111	40	94
		2124	136	108	44	1048	108	1768	160		Sum	148	311	0	0	72	316	102	315
		1404	196	99	56	1796	104	1520	120		M	49.3333	103.667	0	0	24	105.333	34	105
		1688	152	116	64	1944	132	1540	109		SD.V	11.0151	7.50555	0	0	14.1067	5.50757	7.2111	9.64365
	Sum	10104	944	753	348	8728	700	9912	761
	M	1684	157.333	125.5	58	1454.67	116.667	1652	126.833
	SD.V=	252.24	29.4664	32.0734	8.29458	444.448	25.4768	128.748	17.2559
				NORMALIZED	SD (ERROR)					NORMAL	SD(ERROR)
			W.T.L	100	14.97				W.T.L	47.59	10.62
			W.T.D	9.34	1.75				W.T.D	100	7.24
			StrA.L	7.45	1.9				ΔstrA L	0	0
			StrA.D	3.44	0.49				ΔstrA D	0	0
			StrA-GFP.L	86.38	26.39				ΔstrA-GFP.L	23.15	13.6
			StrA-GFP.D	6.93	1.51				ΔstrA-GFP.D	100	5.3
			StrA-TAP.L	98.09	7.64				ΔstrA-TAP.L	32.78	6.95
			StrA-TAP.D	7.53	1.02				ΔstrA-TAP.D	100	9.29

## Sheet: S5 Fig
S5A Fig		Hydroxyurea (HU) 5.2mM
	WT/L	com.strA	com.sipA	com.sipB	com.sipC	com.sipD	com.sipE	strA	sipA	sipB	sipC	sipD	sipE	strA.sipA	strA.sipB	strA.sipc	strA.sipD	strA.sipE	sipA.sipB	sipAsipc	sipA.sipD	sipA.sipE	sipB.sipC	sipB.sipD	sipB.sipE	sipC.sipD	sipC.sipE	sipD.sipE
	2.4	2.4	2.6	2.5	2.6	2.6	2.5	0.9	3	1.3	0.9	1.4	1.1	0.3	0.1	0.3	1.2	0.7	1.3	1	1.3	1	1.1	1.2	1.1	1.2	1.2	1
	2.5	2.5	2.6	2.4	2.8	2.5	2.5	1	3	1	0.9	1.4	1	0.6	0	0.4	1.3	0.8	1.3	1	1.5	1.1	1.2	1.3	1.1	1.3	1.2	1.2
	2.4	2.6	2.5	2.5	2.8	2.4	2.5	1.1	2.9	1.3	1	1.5	1.1	0.5	0.1	0.5	1.2	0.7	1.3	1.1	1.3	1.1	1.2	1.3	1.1	1.2	1.3	1
Sum	7.3	7.5	7.7	7.4	8.2	7.5	7.5	3	8.9	3.6	2.8	4.3	3.2	1.4	0.2	1.2	3.7	2.2	3.9	3.1	4.1	3.2	3.5	3.8	3.3	3.7	3.7	3.2
M	2.43333	2.5	2.56667	2.46667	2.73333	2.5	2.5	1	2.96667	1.2	0.933333	1.43333	1.06667	0.466667	0.0666667	0.4	1.23333	0.733333	1.3	1.03333	1.36667	1.06667	1.16667	1.26667	1.1	1.23333	1.23333	1.06667
SD.V=	0.057735	0.1	0.057735	0.057735	0.11547	0.1	0	0.1	0.057735	0.173205	0.057735	0.057735	0.057735	0.152753	0.057735	0.1	0.057735	0.057735	0	0.057735	0.11547	0.057735	0.057735	0.057735	0	0.057735	0.057735	0.11547
																		%	erro
																	WT	100	2.37267
																	com.strA	102.74	4.10959
																	com.sipA	105.479	2.37267
																	com.sipB	101.37	2.37267
																	com.sipC	112.329	4.74534
																	com.sipD	102.74	4.10959
																	com.sipE	102.74	0
																	strA	41.0959	4.10959
																	sipA	121.918	2.37267
																	sipB	49.3151	7.11802
																	sipC	38.3562	2.37267
																	sipD	58.9041	2.37267
																	sipE	43.8356	2.37267
																	strA.sipA	19.1781	6.2775
																	strA.sipB	2.73973	2.37267
																	strA.sipC	16.4384	4.10959
																	strA.sipD	50.6849	2.37267
																	strA.sipE	30.137	2.37267
																	sipA.sipB	53.4247	0
																	sipA.sipC	42.4658	2.37267
																	sipA.sipD	56.1644	4.74534
																	sipA.sipE	43.8356	2.37267
																	sipB.sipC	47.9452	2.37267
																	sipB.sipD	52.0548	2.37267
																	sipB.sipE	45.2055	0
																	sipC.sipD	50.6849	2.37267
																	sipC.sipE	50.6849	2.37267
																	sipD.sipE	43.8356	4.74534
S5B Fig
		MMS (Methyl methanesulfonate) 0.03%
	WT/L	com.strA	com.sipA	com.sipB	com.sipC	com.sipD	com.sipE	strA	sipA	sipB	sipC	sipD	sipE	strA.sipA	strA.sipB	strA.sipc	strA.sipD	strA.sipE	sipA.sipB	sipAsipc	sipA.sipD	sipA.sipE	sipB.sipC	sipB.sipD	sipB.sipE	sipC.sipD	sipC.sipE	sipD.sipE
	2.1	2	2.2	2.1	2.2	2	2	0.6	2.6	1.2	0.7	1.3	1.1	0.9	0	0.3	0.2	0.6	1.2	1	1.1	0.9	0.9	1.1	1	1.1	1.1	0.9
	1.9	2.1	2.1	2.2	2.1	2	2	0.7	2.6	1.2	0.6	1.1	1.2	0.8	0	0.4	0	0.7	1.2	1.1	1.2	0.9	1	1.1	1	0.8	1.1	0.7
	2	2.1	2.1	2.2	2	2.3	1.9	0.7	2.7	1.1	0.9	1.2	1	0.6	0	0.4	0	0.5	1.4	1.1	1.1	1	1.1	1	1	0.9	1	0.9
Sum	6	6.2	6.4	6.5	6.3	6.3	5.9	2	7.9	3.5	2.2	3.6	3.3	2.3	0	1.1	0.2	1.8	3.8	3.2	3.4	2.8	3	3.2	3	2.8	3.2	2.5
M	2	2.06667	2.13333	2.16667	2.1	2.1	1.96667	0.666667	2.63333	1.16667	0.733333	1.2	1.1	0.766667	0	0.366667	0.0666667	0.6	1.26667	1.06667	1.13333	0.933333	1	1.06667	1	0.933333	1.06667	0.833333
SD.V=	0.1	0.057735	0.057735	0.057735	0.1	0.173205	0.057735	0.057735	0.057735	0.057735	0.152753	0.1	0.1	0.152753	0	0.057735	0.11547	0.1	0.11547	0.057735	0.057735	0.057735	0.1	0.057735	0	0.152753	0.057735	0.11547
																		%	erro
																	WT	100	5
																	com.strA	103.333	2.88675
																	com.sipA	106.667	2.88675
																	com.sipB	108.333	2.88675
																	com.sipC	105	5
																	com.sipD	105	8.66025
																	com.sipE	98.3333	2.88675
																	strA	33.3333	2.88675
																	sipA	131.667	2.88675
																	sipB	58.3333	2.88675
																	sipC	36.6667	7.63763
																	sipD	60	5
																	sipE	55	5
																	strA.sipA	38.3333	7.63763
																	strA.sipB	0	0
																	strA.sipC	18.3333	2.88675
																	strA.sipD	3.33333	5.7735
																	strA.sipE	30	5
																	sipA.sipB	63.3333	5.7735
																	sipA.sipC	53.3333	2.88675
																	sipA.sipD	56.6667	2.88675
																	sipA.sipE	46.6667	2.88675
																	sipB.sipC	50	5
																	sipB.sipD	53.3333	2.88675
																	sipB.sipE	50	0
																	sipC.sipD	46.6667	7.63763
																	sipC.sipE	53.3333	2.88675
																	sipD.sipE	41.6667	5.7735
S5C Fig
		EMS (Ethyl methanesulfonate) 0.01%
	WT/L	com.strA	com.sipA	com.sipB	com.sipC	com.sipD	com.sipE	strA	sipA	sipB	sipC	sipD	sipE	strA.sipA	strA.sipB	strA.sipc	strA.sipD	strA.sipE	sipA.sipB	sipAsipc	sipA.sipD	sipA.sipE	sipB.sipC	sipB.sipD	sipB.sipE	sipC.sipD	sipC.sipE	sipD.sipE
	2.9	2.6	2.9	2.8	2.9	3.2	3	1.2	3	1.4	1	1.6	1.1	0.7	0	0.9	1.2	1.3	1.6	1	1.5	0.7	1.3	1.5	1.2	1.2	1.5	1.3
	2.9	2.5	2.9	2.8	3	3.1	3.1	1.3	3.1	1.3	1.1	1.5	1.3	0.9	0.4	0.8	1.1	1.2	1.5	1.2	1.7	1	1.4	1.4	1.2	1.3	1.3	1.3
	2.9	2.5	3	2.9	3	3.1	2.9	1.2	3	1.4	1	1.5	1.3	0.6	0.4	0.9	1	1.3	1.6	1	1.6	0.9	1.3	1.5	1.1	1.2	1.4	1.3
Sum	8.7	7.6	8.8	8.5	8.9	9.4	9	3.7	9.1	4.1	3.1	4.6	3.7	2.2	0.8	2.6	3.3	3.8	4.7	3.2	4.8	2.6	4	4.4	3.5	3.7	4.2	3.9
M	2.9	2.53333	2.93333	2.83333	2.96667	3.13333	3	1.23333	3.03333	1.36667	1.03333	1.53333	1.23333	0.733333	0.266667	0.866667	1.1	1.26667	1.56667	1.06667	1.6	0.866667	1.33333	1.46667	1.16667	1.23333	1.4	1.3
SD.V=	0	0.057735	0.057735	0.057735	0.057735	0.057735	0.1	0.057735	0.057735	0.057735	0.057735	0.057735	0.11547	0.152753	0.23094	0.057735	0.1	0.057735	0.057735	0.11547	0.1	0.152753	0.057735	0.057735	0.057735	0.057735	0.1	0
																		%	erro
																	WT	100	0
																	com.strA	87.3563	1.99086
																	com.sipA	101.149	1.99086
																	com.sipB	97.7011	1.99086
																	com.sipC	102.299	1.99086
																	com.sipD	108.046	1.99086
																	com.sipE	103.448	3.44828
																	strA	42.5287	1.99086
																	sipA	104.598	1.99086
																	sipB	47.1264	1.99086
																	sipC	35.6322	1.99086
																	sipD	52.8736	1.99086
																	sipE	42.5287	3.98173
																	strA.sipA	25.2874	5.26733
																	strA.sipB	9.1954	7.96345
																	strA.sipC	29.8851	1.99086
																	strA.sipD	37.931	3.44828
																	strA.sipE	43.6782	1.99086
																	sipA.sipB	54.023	1.99086
																	sipA.sipC	36.7816	3.98173
																	sipA.sipD	55.1724	3.44828
																	sipA.sipE	29.8851	5.26733
																	sipB.sipC	45.977	1.99086
																	sipB.sipD	50.5747	1.99086
																	sipB.sipE	40.2299	1.99086
																	sipC.sipD	42.5287	1.99086
																	sipC.sipE	48.2759	3.44828
																	sipD.sipE	44.8276	0

## Sheet: S6 Fig
S6A Fig
		3-AT (1mM) (3-amino 1,2,4 triazole)
	WT/L	com.strA	com.sipA	com.sipB	com.sipC	com.sipD	com.sipE	strA	sipA	sipB	sipC	sipD	sipE	strA.sipA	strA.sipB	strA.sipc	strA.sipD	strA.sipE	sipA.sipB	sipAsipc	sipA.sipD	sipA.sipE	sipB.sipC	sipB.sipD	sipB.sipE	sipC.sipD	sipC.sipE	sipD.sipE
	1.7	1.8	1.6	1.5	1.7	1.8	1.8	1	2.3	1.2	1.3	1.5	1.6	1	0.2	1.1	1.1	1.2	1.4	1.2	1.4	1.2	1.3	1.2	1.2	1.2	1.2	1.2
	1.8	1.3	1.5	1.8	1.7	1.8	1.9	1	1.9	1.3	1.7	1.6	1.6	1	0	0.8	1.1	1	1.3	1.3	1.4	1.1	1.2	1	1	1.1	1.2	1.2
	1.9	1.8	1.7	1.6	1.9	1.7	1.9	1	2.4	1.3	1.1	1.1	1.4	1	0.1	0.5	1.2	1	1.1	1	1.1	1.2	1.2	1.3	1.2	1.2	1.3	1.1
Sum	5.4	4.9	4.8	4.9	5.3	5.3	5.6	3	6.6	3.8	4.1	4.2	4.6	3	0.3	2.4	3.4	3.2	3.8	3.5	3.9	3.5	3.7	3.5	3.4	3.5	3.7	3.5
M	1.8	1.63333	1.6	1.63333	1.76667	1.76667	1.86667	1	2.2	1.26667	1.36667	1.4	1.53333	1	0.1	0.8	1.13333	1.06667	1.26667	1.16667	1.3	1.16667	1.23333	1.16667	1.13333	1.16667	1.23333	1.16667
SD.V=	0.1	0.288675	0.1	0.152753	0.11547	0.057735	0.057735	0	0.264575	0.057735	0.305505	0.264575	0.11547	0	0.1	0.3	0.057735	0.11547	0.152753	0.152753	0.173205	0.057735	0.057735	0.152753	0.11547	0.057735	0.057735	0.057735
																		%	erro
																	WT	100	5.55556
																	com.strA	90.7407	16.0375
																	com.sipA	88.8889	5.55556
																	com.sipB	90.7407	8.48625
																	com.sipC	98.1481	6.415
																	com.sipD	98.1481	3.2075
																	com.sipE	103.704	3.2075
																	strA	55.5556	0
																	sipA	122.222	14.6986
																	sipB	70.3704	3.2075
																	sipC	75.9259	16.9725
																	sipD	77.7778	14.6986
																	sipE	85.1852	6.415
																	strA.sipA	55.5556	0
																	strA.sipB	5.55556	5.55556
																	strA.sipC	44.4444	16.6667
																	strA.sipD	62.963	3.2075
																	strA.sipE	59.2593	6.415
																	sipA.sipB	70.3704	8.48625
																	sipA.sipC	64.8148	8.48625
																	sipA.sipD	72.2222	9.6225
																	sipA.sipE	64.8148	3.2075
																	sipB.sipC	68.5185	3.2075
																	sipB.sipD	64.8148	8.48625
																	sipB.sipE	62.963	6.415
																	sipC.sipD	64.8148	3.2075
																	sipC.sipE	68.5185	3.2075
																	sipD.sipE	64.8148	3.2075
S6B Fig
		Caffine 2mM
	WT/L	com.strA	com.sipA	com.sipB	com.sipC	com.sipD	com.sipE	strA	sipA	sipB	sipC	sipD	sipE	strA.sipA	strA.sipB	strA.sipc	strA.sipD	strA.sipE	sipA.sipB	sipAsipc	sipA.sipD	sipA.sipE	sipB.sipC	sipB.sipD	sipB.sipE	sipC.sipD	sipC.sipE	sipD.sipE
	2.3	2.2	2.1	2.4	2.3	2.4	2.3	1.2	2.8	1.4	0.8	1.4	1.4	0.9	0.7	0.9	1.3	0.9	1.5	1.4	1.5	1.2	1.1	1.5	1.1	1.2	1.2	1
	2.3	2.3	2.2	2.3	2.2	2.3	2.3	1.2	2.6	1.4	1	1.4	1.4	0.8	0.4	0.9	1.4	1	1.5	1.5	1.5	1.2	1.2	1.3	1	1.2	1.3	0.7
	2.3	2.2	2.3	2.4	2.3	2.3	2.5	1.2	2.8	1.4	1	1.4	1.4	1	0.7	1	1.5	1	1.4	1.6	1.5	1.1	1.3	1.3	1.2	1.3	1.3	1.1
Sum	6.9	6.7	6.6	7.1	6.8	7	7.1	3.6	8.2	4.2	2.8	4.2	4.2	2.7	1.8	2.8	4.2	2.9	4.4	4.5	4.5	3.5	3.6	4.1	3.3	3.7	3.8	2.8
M	2.3	2.23333	2.2	2.36667	2.26667	2.33333	2.36667	1.2	2.73333	1.4	0.933333	1.4	1.4	0.9	0.6	0.933333	1.4	0.966667	1.46667	1.5	1.5	1.16667	1.2	1.36667	1.1	1.23333	1.26667	0.933333
SD.V=	0	0.057735	0.1	0.057735	0.057735	0.057735	0.11547	0	0.11547	2.71948e-16	0.11547	2.71948e-16	2.71948e-16	0.1	0.173205	0.057735	0.1	0.057735	0.057735	0.1	0	0.057735	0.1	0.11547	0.1	0.057735	0.057735	0.208167
																		%	erro
																	WT	100	0
																	com.strA	97.1014	2.51022
																	com.sipA	95.6522	4.34783
																	com.sipB	102.899	2.51022
																	com.sipC	98.5507	2.51022
																	com.sipD	101.449	2.51022
																	com.sipE	102.899	5.02044
																	strA	52.1739	0
																	sipA	118.841	5.02044
																	sipB	60.8696	1.18238e-14
																	sipC	40.5797	5.02044
																	sipD	60.8696	1.18238e-14
																	sipE	60.8696	1.18238e-14
																	strA.sipA	39.1304	4.34783
																	strA.sipB	26.087	7.53066
																	strA.sipC	40.5797	2.51022
																	strA.sipD	60.8696	4.34783
																	strA.sipE	42.029	2.51022
																	sipA.sipB	63.7681	2.51022
																	sipA.sipC	65.2174	4.34783
																	sipA.sipD	65.2174	0
																	sipA.sipE	50.7246	2.51022
																	sipB.sipC	52.1739	4.34783
																	sipB.sipD	59.4203	5.02044
																	sipB.sipE	47.8261	4.34783
																	sipC.sipD	53.6232	2.51022
																	sipC.sipE	55.0725	2.51022
																	sipD.sipE	40.5797	9.05072
S6C Fig
		NaCl 1M
	WT/L	com.strA	com.sipA	com.sipB	com.sipC	com.sipD	com.sipE	strA	sipA	sipB	sipC	sipD	sipE	strA.sipA	strA.sipB	strA.sipc	strA.sipD	strA.sipE	sipA.sipB	sipAsipc	sipA.sipD	sipA.sipE	sipB.sipC	sipB.sipD	sipB.sipE	sipC.sipD	sipC.sipE	sipD.sipE
	2	2.1	2.2	2	2	2.2	2.1	1	2	0.9	0.8	1	1	0.9	0.2	0.8	1	1	1.3	0.7	1.1	1.3	1.2	1	0.8	0.8	0.8	1.1
	2	2.1	2	1.9	2	2	2.1	1	2	1	0.8	1.3	1	0.9	0.1	0.6	1.7	1	1.2	1	1.2	1.2	1.2	1	0.7	0.8	1	0.9
	2	2	2.1	2	2	2.3	2	1.1	2	0.8	0.8	1.2	0.9	0.8	0.1	0.6	1.7	0.9	1.2	0.7	1	1.2	1.2	1	0.7	1	1	1.1
Sum	6	6.2	6.3	5.9	6	6.5	6.2	3.1	6	2.7	2.4	3.5	2.9	2.6	0.4	2	4.4	2.9	3.7	2.4	3.3	3.7	3.6	3	2.2	2.6	2.8	3.1
M	2	2.06667	2.1	1.96667	2	2.16667	2.06667	1.03333	2	0.9	0.8	1.16667	0.966667	0.866667	0.133333	0.666667	1.46667	0.966667	1.23333	0.8	1.1	1.23333	1.2	1	0.733333	0.866667	0.933333	1.03333
SD.V=	0	0.057735	0.1	0.057735	0	0.152753	0.057735	0.057735	0	0.1	1.35974e-16	0.152753	0.057735	0.057735	0.057735	0.11547	0.404145	0.057735	0.057735	0.173205	0.1	0.057735	0	0	0.057735	0.11547	0.11547	0.11547
																		%	erro
																	WT	100	0
																	com.strA	103.333	2.88675
																	com.sipA	105	5
																	com.sipB	98.3333	2.88675
																	com.sipC	100	0
																	com.sipD	108.333	7.63763
																	com.sipE	103.333	2.88675
																	strA	51.6667	2.88675
																	sipA	100	0
																	sipB	45	5
																	sipC	40	6.7987e-15
																	sipD	58.3333	7.63763
																	sipE	48.3333	2.88675
																	strA.sipA	43.3333	2.88675
																	strA.sipB	6.66667	2.88675
																	strA.sipC	33.3333	5.7735
																	strA.sipD	73.3333	20.2073
																	strA.sipE	48.3333	2.88675
																	sipA.sipB	61.6667	2.88675
																	sipA.sipC	40	8.66025
																	sipA.sipD	55	5
																	sipA.sipE	61.6667	2.88675
																	sipB.sipC	60	0
																	sipB.sipD	50	0
																	sipB.sipE	36.6667	2.88675
																	sipC.sipD	43.3333	5.7735
																	sipC.sipE	46.6667	5.7735
																	sipD.sipE	51.6667	5.7735
